# Supplementary material for: A novel strategy to study apomixis, automixis, and autogamy in plants
Source: Plant Reprod. 2024 Mar 2;37(3):379–92. doi: 10.1007/s00497-024-00499-6 (PMC11377528; doi:10.1007/s00497-024-00499-6)
Supplement: Supplementary file 2 — Supplementary file2 (XLSX 18 kb) [file 497_2024_499_MOESM2_ESM.xlsx]

## Sheet: Supporting Information Table S6
Species	Maternal individual ID	Crossed with	Seed ID	Ploidy embryo	Ploidy endosperm	Rub47a	FruitC1	RhM023	72H02	Rub238h	53E02	1B06	Progeny	Reproduction
R. ulmifolius	RJV5					A3, A3b	B2,B2	C1,C1	D2, D3	G1, G3	null	null
R. epipsilos	R11-10					A4,A5,A5,A8	B1,B4,B5,B6	C1,C3,C3,C3	D1,D1,D1,D2	G3,G4,G5,G5	H6,H6,H7,H8	I1,I4,I6,I8
R. epipsilos	R11-10	R143-9	21-205-1	4	6	A4,A5,A6,A6	B1,B4,B5,B8	C3,C3,C3,C3	D1,D1,D1,D1	G2,G3,G5,G5	H2,H6,H7,H8	I1,I4,I4,I8	SEXout	red. fert.
R. epipsilos	R11-10	R143-9	21-205-2	4	12	A4,A5,A5,A8	B1,B4,B5,B6	C1,C3,C3,C3	D1,D1,D1,D2	G3,G4,G5,G5	H6,H6,H7,H8	I1,I4,I6,I8	APO	unred. unfert.
R. epipsilos	R11-10	R143-9	21-205-3	4	6	A2,A4,A5,A8	B1,B3,B5,B8	C3,C3,C3,C3	D1,D1,D1,D1	G2,G3,G4,G5	H2,H5,H7,H8	I1,I4,I8,I8	SEXout	red. fert.
R. epipsilos	R11-10	R143-9	21-205-5	4	6	A6,A6,A8,A8	B1,B3,B4,B4	C1,C3,C3,C3	D1,D1,D1,D2	G1,G5,G5,G5	H2,H6,H7,H8	I1,I3,I6,I8	SEXout	red. fert.
R. epipsilos	R11-10	R11-10	21-25-2	4	12	A4,A5,A5,A8	B1,B4,B5,B6	C1,C3,C3,C3	D1,D1,D1,D2	G3,G4,G5,G5	H6,H6,H7,H8	I1,I4,I6,I8	APO	unred. unfert.
R. epipsilos	R11-10	R11-10	21-25-3	4	10	A4,A5,A5,A8	B1,B4,B5,B6	C1,C3,C3,C3	D1,D1,D1,D2	G3,G4,G5,G5	H6,H6,H7,H8	I1,I4,I6,I8	APO	unred. unfert.
R. epipsilos	R11-10	R11-10	21-25-3 r	4	10	A4,A5,A5,A8	B1,B4,B5,B6	C1,C3,C3,C3	D1,D1,D1,D2	G3,G4,G5,G5	H6,H6,H7,H8	I1,I4,I6,I8	APO	unred. unfert. REP
R. epipsilos	R11-10	R11-10	21-25-4	4	6	A4,A4,A8,A8	B4,B5,B6,B6	C1,C1,C3,C3	D1,D1,D1,D2	G3,G4,G5,G5	H6,H6,H7,H8	I4,I6,I6,I8	SEXself	red. fert.
R. epipsilos	R11-10	R11-10	21-25-4 r	4	6	A4,A4,A8,A8	B4,B5,B6,B6	C1,C3,C3,C3	-	G3,G4,G5,G5	H6,H6,H7,H8	I4,I6,I6,I8	SEXself	red. fert. REP
R. epipsilos	R11-10	R11-10	21-25-5	4	6	A5,A5,A5,A5	B1,B4,B6,B6	C1,C1,C3,C3	D1,D1,D1,D1	G3,G4,G5,G5	H6,H6,H7,H7	I6,I6,I8,I8	SEXself	red. fert.
R. epipsilos	R11-10	R11-10	21-25-7	4	6	A4,A5,A5,A8	B1,B4,B5,B6	C1,C1,C3,C3	D1,D1,D1,D1	G3,G4,G5,G5	H7,H7,H8,H8	I1,I4,I6,I6	SEXself	red. fert.
R. epipsilos	R11-10	R127-4	*21-283-10	4	10	A4,A5,A5,A8	B1,B4,B5,B6	C1,C3,C3,C3	D1,D1,D2,D2	G3,G4,G5,G5	H6,H6,H7,H8	I1,I4,I6,I8	APO	unred. unfert.
R. epipsilos	R11-10	R127-4	21-283-2	4	6	A6,A7,A8,A8	B1,B2,B5,B7	C1,C2,C3,C3	D1,D1,D1,D1	G2,G2,G4,G5	H1,H1,H6,H7	I1,I4,I4,I6	SEXout	red. fert.
R. epipsilos	R11-10	R127-4	21-283-4	4	6	A5,A7,A8,A8	B1,B5,B7,B8	C1,C2,C3,C3	D1,D1,D2,D2	G2,G2,G5,G5	H6,H6,H6,H7	I1,I4,I6,I8	SEXout	red. fert.
R. epipsilos	R11-10	R127-4	21-283-8	6	10	A4,A5,A5,A5,A8,A8	B1,B2,B4,B5,B6,B8	C1,C1,C2,C3,C3,C3	D1,D1,D1,D1,D1,D2	G2,G3,G4,G5,G5,G5	H6,H6,H6,H6,H7,H8	I1,I1,I4,I4,I6,I8	BIII	unred. fert.
R. epipsilos	R11-10	RJV5+R11-10	21-439-4	3	5	-	B2,B5,B6	C1,C1,C3	D1,D2,D3	G1,G4,G5	H6,H7	-	SEXout	red. fert.
R. epipsilos	R11-10	RJV5+R11-10	21-439-6	4	6	A5,A5,A5,A5	B4,B5,B6,B6	C3,C3,C3,C3	D1,D1,D2,D2	G4,G4,G5,G5	H6,H6,H6,H7	I1,I1,I8,I8	SEXout	red. fert.
R. epipsilos	R11-10	RJV5+R11-10	21-439-7	6	10	A4,A4,A5,A5,A5,A8	B1,B1,B4,B5,B5,B6	C1,C1,C3,C3,C3,C3	D1,D1,D1,D1,D2,D2	G3,G3,G3,G4,G5,G5	H6,H6,H6,H7,H8,H8	I1,I4,I4,I6,I6,I8	BIII	unred. fert.
R. epipsilos	R11-10	RJV5+R127-4	*21-440-4	4	11	A4,A5,A8,A8	B4,B4,B5,B6	C1,C3,C3,C3	D1,D1,D2,D2	G3,G4,G5,G5	H6,H6,H7,H8	I4,I4,I6,I8	AUT1	unred. unfert.
R. epipsilos	R11-10	RJV5+R127-4	21-440-8	2	5	A4,A5	B4,B6	C1,C3	D1,D2	G3,G5	H6,H7	I4,I6	PH	red. unfert.
R. epipsilos	R11-10	RJV5	21-485-10	3	5	A3b,A5,A5	B2,B4,B6	C1,C3,C3	D1,D2,D2	G1,G4,G5	H6,H7	I6,I8	SEXout	red. fert.
R. epipsilos	R11-10	RJV5	21-485-3	4	10	A4,A5,A5,A8	B1,B4,B5,B6	C1,C3,C3,C3	D1,D1,D1,D2	G3,G4,G5,G5	H6,H6,H7,H8	I1,I4,I6,I8	APO	unred. unfert.
R. epipsilos	R11-10	RJV5	21-485-6	3	5	A3b,A4,A5	B1,B2,B4	C1,C3,C3	D1,D1,D3	G1,G4,G5	H6,H7	-	SEXout	red. fert.
R. vatavensis	R127-12					A5,A6,A7,A8	B5,B7,B8,B8	C2,C3,C3,C3	D1,D1,D1,D1	G2,G2,G5,G5	H1,H1,H6,H6	I1,I4,I5,I5
R. vatavensis	R127-12	R127-12	21-54-3	4	10	A5,A6,A7,A8	B5,B7,B8,B8	C2,C3,C3,C3	D1,D1,D1,D1	G2,G2,G5,G5	H1,H1,H6,H6	I1,I4,I5,I5	APO	unred. unfert.
R. vatavensis	R127-12	R127-12	21-54-4	6	10	A5,A5,A6,A6,A7,A8	B5,B5,B7,B8,B8,B8	C2,C2,C3,C3,C3,C3	D1,D1,D1,D1,D1,D1	G2,G2,G2,G5,G5,G5	H1,H1,H1,H6,H6,H6	I1,I1,I4,I5,I5,I5	BIII	unred. fert.
R. vatavensis	R127-12	R11-10	21-80-2	4	10	A5,A6,A7,A8	B5,B7,B8,B8	C2,C3,C3,C3	D1,D1,D1,D1	G2,G2,G5,G5	H1,H1,H6,H6	I1,I4,I5,I5	APO	unred. unfert.
R. vatavensis	R127-12	R11-10	21-80-3	4	12	A5,A6,A7,A8	B5,B7,B8,B8	C2,C3,C3,C3	D1,D1,D1,D1	G2,G2,G5,G5	H1,H1,H6,H6	I1,I4,I5,I5	APO	unred. unfert.
R. vatavensis	R127-12	R11-10	21-80-4	4	6	A4,A5,A7,A8	B4,B5,B7,B8	C1,C3,C3,C3	D1,D1,D1,D2	G2,G4,G5,G5	H1,H1,H6,H6	I1,I5,I6,I8	SEXout	red. fert.
R. vatavensis	R127-12	R11-10	21-80-5	4	14	A5,A6,A7,A8	B5,B7,B8,B8	C2,C3,C3,C3	D1,D1,D1,D1	G2,G2,G5,G5	H1,H1,H6,H6	I1,I4,I5,I5	APO	unred. unfert.
R. vatavensis	R127-12	R11-10	21-80-6	4	10	A5,A6,A7,A8	B5,B7,B8,B8	C2,C3,C3,C3	D1,D1,D1,D1	G2,G2,G5,G5	H1,H1,H6,H6	I1,I4,I5,I5	APO	unred. unfert.
R. vatavensis	R127-4					A5,A6,A7,A8	B2,B5,B7,B8	C1,C2,C3,C3	D1,D1,D1,D2	G2,G2,G5,G5	H1,H1,H6,H6	I1,I4,I5,I6
R. vatavensis	R127-4	R143-9	21-383-2	2	6	A5,A8	B7,B8	C1,C2	D1,D2	G5,G5	H1,H6	I4,I6	PH	red. unfert.
R. vatavensis	R127-4	R143-9	21-383-3	4	6	A6,A7,A8,A8	B2,B3,B7,B8	C1,C3,C3,C3	D1,D1,D1,D2	G2,G2,G5,G5	H1,H1,H2,H5	I1,I6,I8,I8	SEXout	red. fert.
R. vatavensis	R127-4	R143-9	21-383-5	4	12	A5,A6,A7,A8	B2,B5,B7,B8	C1,C2,C3,C3	D1,D1,D1,D2	G2,G2,G5,G5	H1,H1,H6,H6	I1,I4,I5,I6	APO	unred. unfert.
R. vatavensis	R127-4	R143-9	21-383-5 r	4	12	A5,A6,A7,A8	B2,B5,B7,B8	C1,C2,C3,C3	D1,D1,D1,D2	G2,G2,G5,G5	H1,H1,H6,H6	I1,I4,I5,I6	APO	unred. unfert. REP
R. vatavensis	R127-4	R143-9	21-48-1	4	6	A2,A5,A6,A6	B1,B2,B7,B8	C1,C3,C3,C3	D1,D1,D1,D1	G1,G2,G2,G5	H1,H3,H5,H6	I5,I6,I8,I8	SEXout	red. fert.
R. vatavensis	R127-4	R143-9	21-48-1 r	4	6	A2,A5,A6,A6	B1,B2,B7,B8	C1,C3,C3,C3	D1,D1,D1,D1	G1,G2,G2,G5	H1,H3,H5,H6	I5,I6,I8,I8	SEXout	red. fert. REP
R. vatavensis	R127-4	R143-9	21-48-4	2	6	A7,A8	B7,B8	C3,C3	D1,D2	G2,G2	H1,H6	I1,I5	PH	red. unfert.
R. ser. Glandulosi	R143-9					A2,A6,A6,A8	B1,B3,B4,B8	C3,C3,C3,C3	D1,D1,D1,D1	G1,G2,G2,G5	H2,H3,H5,H8	I3,I3,I8,I8
R. ser. Glandulosi	R143-9	R127-4	21-217-2	6	10	A2,A6,A6,A6,A7,A8	B1,B2,B3,B4,B7,B8	C3,C3,C3,C3,C3,C3	D1,D1,D1,D1,D1,D1	G1,G2,G2,G2,G5,G5	H2,H3,H5,H6,H6,H8	I1,I3,I3,I5,I8,I8	BIII	unred. fert.
R. ser. Glandulosi	R143-9	R127-4	21-217-5	4	10	A2,A6,A6,A8	B1,B3,B4,B8	C3,C3,C3,C3	D1,D1,D1,D1	G1,G2,G2,G5	H2,H3,H5,H8	I3,I3,I8,I8	APO	unred. unfert.
R. ser. Glandulosi	R143-9	R127-4	*21-217-6	4	10	A2,A6,A6,A8	B1,B3,B3,B4	C3,C3,C3,C3	D1,D1,D1,D1	G1,G2,G2,G5	H2,H3,H5,H8	I3,I3,I8,I8	APO	unred. unfert.
R. ser. Glandulosi	R143-9	ALL	*21-352-1	4	12	A2,A6,A6,A8	B1,B3,B4,B8	C3,C3,C3,C3	D1,D1,D1,D1	G1,G1,G2,G5	H2,H3,H5,H8	I3,I3,I8,I8	APO	unred. unfert.
R. ser. Glandulosi	R143-9	ALL	21-352-3	4	12	A2,A6,A6,A8	B1,B3,B4,B8	C3,C3,C3,C3	D1,D1,D1,D1	G1,G2,G2,G5	H2,H3,H5,H8	I3,I3,I8,I8	APO	unred. unfert.
R. ser. Glandulosi	R143-9	ALL	21-352-6	6	10	A2,A4,A5,A6,A6,A8	B1,B3,B4,B5,B6,B8	C3,C3,C3,C3,C3,C3	D1,D1,D1,D1,D1,D1	G1,G2,G2,G3,G5,G5	H2,H3,H5,H6,H8,H8	I1,I3,I3,I4,I8,I8	BIII	unred. fert.
R. ser. Glandulosi	R143-9	R143-9	21-37-10	4	10	A2,A6,A6,A8	B1,B3,B4,B8	C3,C3,C3,C3	D1,D1,D1,D1	G1,G2,G2,G5	H2,H3,H5,H8	I3,I3,I8,I8	APO	unred. unfert.
R. ser. Glandulosi	R143-9	R143-9	21-37-2	4	12	A2,A6,A6,A8	B1,B3,B4,B8	C3,C3,C3,C3	D1,D1,D1,D1	G1,G2,G2,G5	H2,H3,H5,H8	I3,I3,I8,I8	APO	unred. unfert.
R. ser. Glandulosi	R143-9	RJV-5+R127-4	21-508-1	4	10	A2,A6,A6,A8	B1,B3,B4,B8	C3,C3,C3,C3	D1,D1,D1,D1	G1,G2,G2,G5	H2,H3,H5,H8	I3,I3,I8,I8	APO	unred. unfert.
R. ser. Glandulosi	R143-9	RJV-5+R127-4	21-508-3	4	12	A2,A6,A6,A8	B1,B3,B4,B8	C3,C3,C3,C3	D1,D1,D1,D1	G1,G2,G5,G5	H2,H3,H5,H8	I3,I3,I8,I8	APO	unred. unfert.
R. ser. Glandulosi	R143-9	RJV-5+R127-4	21-508-6	4	10	A2,A6,A6,A8	B1,B3,B4,B8	C3,C3,C3,C3	D1,D1,D1,D1	G1,G2,G2,G5	H2,H3,H5,H8	I3,I3,I8,I8	APO	unred. unfert.
R. ser. Glandulosi	R143-9	RJV-5+R127-4	21-508-7	4	12	A2,A6,A6,A8	B1,B3,B4,B8	C3,C3,C3,C3	D1,D1,D1,D1	G1,G2,G2,G5	H2,H3,H5,H8	I3,I3,I8,I8	APO	unred. unfert.
R. ser. Glandulosi	R143-9	RJV-5+R127-4	*21-508-9	4	10	A2,A6,A6,A8	B1,B3,B4,B8	C3,C3,C3,C3	D1,D1,D1,D1	G1,G2,G2,G5	H2,H3,H5,H8	I3,I4,I8,I8	APO	unred. unfert.
R. bifrons	R150-20					A1,A3,A5,A8	B2,B4,B5,B7	C1,C1,C2,C3	D1,D1,D2,D3	G2,G3,G3,G5	H1,H4,H6,H6	I1,I2,I4,I6
R. bifrons	R150-20	R11-10	21-116-2	4	12	A1,A3,A5,A8	B2,B4,B5,B7	C1,C1,C2,C3	D1,D1,D2,D3	G2,G3,G3,G5	H1,H4,H6,H6	I1,I2,I4,I6	APO	unred. unfert.
R. bifrons	R150-20	R11-10	*21-116-4	4	14	A1,A3,A5,A8	B2,B4,B5,B7	C1,C1,C2,C3	D1,D1,D2,D3	G3,G3,G5,G5	H1,H4,H6,H6	I1,I2,I4,I6	APO	unred. unfert.
R. bifrons	R150-20	R11-10	21-116-5	4	10	A1,A3,A5,A8	B2,B4,B5,B7	C1,C1,C2,C3	D1,D1,D2,D3	G2,G3,G3,G5	H1,H4,H6,H6	I1,I2,I4,I6	APO	unred. unfert.
R. bifrons	R150-20	R11-10	21-116-6	4	10	A1,A3,A5,A8	B2,B4,B5,B7	C1,C1,C2,C3	D1,D1,D2,D3	G2,G3,G3,G5	H1,H4,H6,H6	I1,I2,I4,I6	APO	unred. unfert.
R. bifrons	R150-20	R11-10	21-116-6 r	4	10	A1,A3,A5,A8	B2,B4,B5,B7	C1,C1,C2,C3	D1,D1,D2,D3	G2,G3,G3,G5	H1,H4,H6,H6	I1,I2,I4,I6	APO	unred. unfert. REP
R. bifrons	R150-20	R11-10	21-116-7	4	10	A1,A3,A5,A8	B2,B4,B5,B7	C1,C1,C2,C3	D1,D1,D2,D3	G2,G3,G3,G5	H1,H4,H6,H6	I1,I2,I4,I6	APO	unred. unfert.
R. bifrons	R150-20	R11-10	21-116-7 r	4	10	A1,A3,A5,A8	B2,B4,B5,B7	C1,C1,C2,C3	D1,D1,D2,D3	G2,G3,G3,G5	H1,H4,H6,H6	I1,I2,I4,I6	APO	unred. unfert. REP
R. bifrons	R150-20	R11-10	21-116-8	4	10	A1,A3,A5,A8	B2,B4,B5,B7	C1,C1,C2,C3	D1,D1,D2,D3	G2,G3,G3,G5	H1,H4,H6,H6	I1,I2,I4,I6	APO	unred. unfert.
R. bifrons	R150-20	R150-20	21-156-10	4	10	A1,A3,A5,A8	B2,B4,B5,B7	C1,C1,C2,C3	D1,D1,D2,D3	G2,G3,G3,G5	H1,H4,H6,H6	I1,I2,I4,I6	APO	unred. unfert.
R. bifrons	R150-20	R150-20	*21-156-2	4	12	A1,A3,A5,A8	B2,B4,B5,B7	C1,C1,C2,C3	D1,D1,D2,D3	G2,G3,G5,G5	H1,H4,H6,H6	I1,I2,I4,I6	APO	unred. unfert.
R. bifrons	R150-20	R150-20	21-156-7	6	10	A1,A1,A3,A5,A5,A8	B2,B2,B4,B5,B7,B7	C1,C1,C1,C2,C2,C3	D1,D1,D1,D2,D2,D3	G2,G2,G3,G3,G5,G5	H1,H4,H4,H6,H6,H6	I1,I2,I2,I4,I4,I6	BIII	unred. fert.
R. bifrons	R150-20	R143-9	21-238-1	4	10	A1,A3,A5,A8	B2,B4,B5,B7	C1,C1,C2,C3	D1,D1,D2,D3	G2,G3,G3,G5	H1,H4,H6,H6	I1,I2,I4,I6	APO	unred. unfert.
R. bifrons	R150-20	R143-9	21-238-2	4	16	A1,A3,A5,A8	B2,B4,B5,B7	C1,C1,C2,C3	D1,D1,D2,D3	G2,G3,G3,G5	H1,H4,H6,H6	I1,I2,I4,I6	APO	unred. unfert.
R. bifrons	R150-20	R143-9	*21-238-4	4	10	A1,A1,A3,A8	B2,B4,B5,B7	C1,C2,C3,C3	D1,D1,D2,D3	G2,G3,G3,G5	H1,H4,H6,H6	I1,I1,I4,I6	AUT1	unred. unfert.
R. bifrons	R150-20	R143-9	21-238-5	4	12	A1,A3,A5,A8	B2,B4,B5,B7	C1,C1,C2,C3	D1,D1,D2,D3	G2,G3,G3,G5	H1,H4,H6,H6	I1,I2,I4,I6	APO	unred. unfert.
R. bifrons	R150-20	R127-4	21-239-1	4	10	A1,A3,A5,A8	B2,B4,B5,B7	C1,C1,C2,C3	D1,D1,D2,D3	G2,G3,G3,G5	H1,H4,H6,H6	I1,I2,I4,I6	APO	unred. unfert.
R. bifrons	R150-20	R127-4	21-239-2	2	6	A1,A3	B4,B5	C2,C3	D2,D3	G2,G3	H1,H4	I2,I4	PH	red. unfert.
R. bifrons	R150-20	R127-4	21-239-4	4	6	A1,A5,A7,A8	B4,B5,B5,B8	C1,C1,C2,C2	D1,D1,D1,D2	G2,G3,G3,G5	H1,H6,H6,H6	I1,I4,I4,I6	SEXout	red. fert.
R. bifrons	R150-20	R127-4	21-239-7	4	10	A1,A3,A5,A8	B2,B4,B5,B7	-	D1,D1,D1,D1	G2,G3,G3,G5	H1,H4,H6,H6	I1,I2,I4,I6	APO	unred. unfert.
R. bifrons	R150-20	ALL	21-357-2	4	12	A1,A3,A5,A8	B2,B4,B5,B7	C1,C1,C2,C3	D1,D1,D2,D3	G2,G3,G3,G5	H1,H4,H6,H6	I1,I2,I4,I6	APO	unred. unfert.
R. bifrons	R150-20	ALL	21-357-4	2	6	A5,A8	B2,B4	C1,C1	D1,D2	G3,G3	H6,H6	I2,I6	PH	red. unfert.
R. bifrons	R150-20	ALL	21-357-9	6	10	A1,A3,A4,A5,A5,A8	B1,B2,B4,B4,B5,B7	C1,C2,C3,C3,C3,C3	D1,D1,D1,D1,D2,D3	G2,G3,G3,G4,G5,G5	H1,H4,H6,H6,H6,H6	I1,I2,I4,I6,I6,I8	BIII	unred. fert.
			*different to expected			extra allele
						missing allele
						changed dosage
Table S6 SSR-genotypes of the studied Rubus parental individuals used for the crossing experiment (RUBex set) and seed progeny, including the ploidy levels of embryos and endosperms based on FCSS. r – repetition; green* genotyping differing from expected based on FCSS mode reproduction determination. APO – apomictic, SEXout – sexual out-crossing, SEXself – sexual selfing, AUT-I – automixis type I…
