# Supplementary material for: A novel strategy to study apomixis, automixis, and autogamy in plants
Source: Plant Reprod. 2024 Mar 2;37(3):379–92. doi: 10.1007/s00497-024-00499-6 (PMC11377528; doi:10.1007/s00497-024-00499-6)
Supplement: Supplementary file 3 — Supplementary file3 (XLSX 17 kb) [file 497_2024_499_MOESM3_ESM.xlsx]

## Sheet: Supporting Information Table S7
Species	Maternal individual / seed ID	Ploidy embryo	Ploidy end.	Rub47a	FruitC1	RhM023	72H02	Rub238h	53E02	1B06	Progeny		ID
R. ser. Glandulosi	Kornik			A3,A8,A13,A13	B1,B2,B4,B12	C3,C3,C5,C6	D1,D1,D1,D7	G5,G5,G5,G5	H2,H3,H7,H8	I3,I4,I8,I10
R. ser. Glandulosi	Kornik-1	4	12.0089	A3,A8,A13	B1,B2,B4,B12	C3,C3,C5,C6	D1,D1,D7,D7	G5,G5,G5,G5	H2,H3,H7,H8	I3,I4,I8,I10	APO	unred. unfert.
R. ser. Glandulosi	Kornik-1r	4	12.0089	A3,A8,A13	B1,B2,B4,B12	C3,C3,C5,C6	D1,D1,D7	G5,G5,G5,G5	H2,H3,H7,H8	I3,I4,I8,I10	APO	unred. unfert. REP
R. ser. Glandulosi	Kornik-2	4	10.4789	A3,A8,A13	B1,B2,B4,B12	C3,C3,C5,C6	D1,D1,D7,D7	G5,G5,G5,G5	H2,H3,H7,H8	I3,I4,I8,I10	APO	unred. unfert.
R. ser. Glandulosi	Kornik-2r	4	10.4789	A3,A8,A13	B1,B2,B4,B12	C3,C3,C5,C6	D1,D1,D7	G5,G5,G5,G5	H2,H3,H7,H8	I3,I4,I8,I10	APO	unred. unfert. REP
R. ser. Glandulosi	Kornik-3	4	12.1488	A3,A8,A13,A13	B1,B2,B4,B12	C3,C5,C6	D1,D1,D1,D7	G5,G5,G5,G5	H2,H3,H7,H8	I3,I4,I8,I10	APO	unred. unfert.
R. ser. Glandulosi	Kornik-4	2	6.18234	A8,A13	B1,B12	C3,C6	D1,D1	G5,G5	H2,H7	I3,I8	PH	red. unfert.
R. ser. Glandulosi	Kornik-5	4	12.1909	A3,A8,A13	B1,B2,B4,B12	C3,C3,C5,C6	D1,D1,D1,D7	G5,G5,G5,G5	H2,H3,H7,H8	I3,I4,I8,I10	APO	unred. unfert.
R. ser. Glandulosi	Kornik-6	4	6.10233	A8,A13,A13,A13	B1,B1,B2,B2	C3,C3,C5,C6	D1,D1,D1,D1	G5,G5,G5,G5	H2,H3,H7,H8	I3,I4,I8,I10	SEXself	red. fert.
R. ser. Glandulosi	Kornik-7	6	10.1854	A3,A3,A8,A8,A13,A13	B1,B2,B2,B4,B12,B12	C3,C3,C3,C5,C5,C6	D1,D1,D1,D1,D1,D7	G5,G5,G5,G5,G5,G5	H2,H3,H3,H7,H7,H8	I3,I4,I8,I10,I10,I10	BIII	unred. fert.
R. ser. Glandulosi	Kornik-8	4	6.13808	A3,A8,A13	B1,B2,B2,B12	C3,C3,C3,C5	D1,D1,D1,D1	G5,G5,G5,G5	H2,H3,H7,H8	I8,I10,I10,I10	SEXself	red. fert.
R. ser. Glandulosi	Kornik-9	2	6	A3,A8	B2,B12	C3,C5	D1,D7	G5,G5	H2,H7	I4,I10	PH	red. unfert.
R. ser. Glandulosi	Kornik-10	4	6.10566	A13,A13,A13,A13	B1,B1,B4,B4	C3,C3,C3,C6	D1,D1,D1,D7	G5,G5,G5,G5	H3,H7,H8,H8	I1,I4,I6,I8	SEXout	red. fert.
R. ser. Glandulosi	MS137/20			A3,A6,A6,A8	B2,B3,B12,B12	C1,C3,C3,C3	D1,D1,D1,D1	G2,G5,G5,G5	H2,H7,H7,H17	I3,I4,I8,I10
R. ser. Glandulosi	MS137/20-1	4	6.1	A3,A6,A8	B2,B3,B12,B12	C1,C3,C3,C3	D1,D1,D1,D1	G2,G2,G5,G5	H2,H7,H7,H17	I3,I3,I8,I10	SEXself	red. fert.
R. ser. Glandulosi	MS137/20-1r	4	6.1	A3,A6,A8	B2,B3,B12,B12	C1,C3,C3,C3	D1,D1,D1,D1	G2,G2,G5,G5	H7,H7,H7,H17	I3,I3,I8,I10	SEXself	red. fert. REP
R. ser. Glandulosi	MS137/20-2	4	6.08527	A6,A6,A6,A8	B2,B3,B12,B12	C1,C3,C3,C3	D1,D1,D1,D1	G2,G5,G5,G5	H2,H2,H7,H17	I8,I8,I8,I10	SEXself	red. fert.
R. ser. Glandulosi	MS137/20-2r	4	6.08527	A6,A6,A6,A8	B2,B3,B12,B12	C1,C3,C3,C3	D1,D1,D1,D1	G2,G5,G5	H2,H2,H7,H17	I8,I8,I10,I10	SEXself	red. fert. REP
R. ser. Glandulosi	*MS137/20-3	4	9.94553	A3,A3,A8,A8	B3,B3,B12,B12	C3,C3,C3,C3	D1,D1,D1,D1	G2,G5,G5,G5	H2,H7,H7,H17	I3,I8,I8	AUT1	unred. unfert.
R. ser. Glandulosi	*MS137/20-3r	4	9.94553	A3,A3,A8,A8	B3,B3,B12,B12	C3,C3,C3,C3	D1,D1,D1,D1	G2,G5,G5	H2,H7,H7,H17	I3,I8,I8	AUT1	unred. unfert. REP
R. ser. Glandulosi	MS137/20-4	4	6.05893	A3,A6,A8,A8	B2,B2,B12	C3,C3,C3,C3	D1,D1,D1,D1	G5,G5,G5,G5	H2,H2,H7,H17	I3,I3,I8,I8	SEXself	red. fert.
R. ser. Glandulosi	MS137/20-5	4	6.07722	A6,A6,A6,A8	B12,B12,B12,B12	C1,C3,C3,C3	D1,D1,D1,D1	G2,G5,G5,G5	H2,H2,H7,H7	I3,I8,I10	SEXself	red. fert.
R. ser. Glandulosi	MS137/20-6	4	5.95616	A3,A6,A6,A6	B2,B3,B12,B12	C3,C3,C3,C3	D1,D1,D1,D1	G2,G5,G5,G5	H2,H2,H7,H17	I3,I3,I8,I8	SEXself	red. fert.
R. ser. Glandulosi	MS137/20-7	4	6.02817	A3,A6,A6,A8	B2,B3,B12,B12	C1,C1,C3,C3	D1,D1,D1,D1	G5,G5,G5,G5	H7,H7,H7,H17	I3,I8,I10,I10	SEXself	red. fert.
R. ser. Glandulosi	MS137/20-8	4	6.07605	A3,A6,A6,A8	B2,B2,B12,B12	C1,C3,C3,C3	D1,D1,D1,D1	G5,G5,G5,G5	H2,H2,H7,H7	I8,I8,I10,I10	SEXself	red. fert.
R. ser. Glandulosi	MS137/20-9	4	6.05761	A6,A6,A8,A8	B2,B3,B12,B12	C1,C3,C3,C3	D1,D1,D1,D1	G2,G2,G5,G5	H2,H7,H17,H17	I3,I3,I8,I10	SEXself	red. fert.
R. ser. Glandulosi	MS137/20-10	4	6.02667	A3,A3,A8,A8	8	C1,C3,C3,C3	D1,D1,D1,D1	G2,G2,G5,G5	H2,H2,H7,H17	I3,I8,I10	SEXself	red. fert.
R. ser. Glandulosi	MS165/20			A3,A8,A8,A11	B1,B4,B4,B8	C5,C5,C6,C7	D1,D1,D1,D7	G5,G5,G5,G5	H1,H7,H10,H16	I3,I4,I10,I10
R. ser. Glandulosi	MS165/20-1	4	6	A8,A8,A8,A8	B1,B1,B4,B4	C5,C6,C7	D1,D1,D1,D7	G5,G5,G5,G5	H1,H1,H16,H16	I3,I10,I10b,I10b	SEXout	red. fert.
R. ser. Glandulosi	MS165/20-2	4	6.05348	A3,A3,A11,A11	B1,B4,B8,B8	C5,C6,C7	D1,D1,D1,D7	G5,G5,G5,G5	H7,H7,H10,H16	I3,I10,I10,I10	SEXself	red. fert.
R. ser. Glandulosi	MS165/20-3	4	10.1489	A3,A8,A8,A11	B1,B4,B4,B8	C5,C6,C7	D1,D1,D1,D7	G5,G5,G5,G5	H1,H7,H10,H16	I3,I4,I10,I10	APO	unred. unfert.
R. ser. Glandulosi	MS165/20-4	4	10.1176	A3,A8,A8,A11	B1,B4,B4,B8	C5,C6,C7	D1,D1,D7	G5,G5,G5,G5	H1,H7,H10,H16	I3,I4,I10	APO	unred. unfert.
R. ser. Glandulosi	MS165/20-4r	4	10.1176	A3,A8,A8,A11	B1,B4,B4,B8	C5,C5,C6,C7	D1,D1,D1,D7	G5,G5,G5,G5	H1,H7,H10,H16	I3,I4,I10,I10	APO	unred. unfert. REP
R. ser. Glandulosi	MS165/20-5	4	6.04915	A3,A8,A8,A11	B1,B1,B4,B4	C5,C6,C7,C7	D1,D1,D7,D7	G5,G5,G5,G5	H1,H1,H10,H16	I3,I10,I10,I10	SEXself	red. fert.
R. ser. Glandulosi	MS165/20-5r	4	6.04915	A3,A8,A8,A11	B1,B1,B4,B4	C5,C6,C7,C7	D1,D1,D1,D7	G5,G5,G5,G5	H1,H1,H10,H16	I3,I10,I10,I10	SEXself	red. fert. REP
R. ser. Glandulosi	MS165/20-6	6	10.1418	A3,A3,A8,A8,A8,A11	B1,B4,B4,B4,B8,B8	C5,C5,C6,C6,C7,C7	D1,D1,D1,D7,D7,D7	G5,G5,G5,G5,G5,G5	H1,H7,H7,H10,H16,H16	I3,I4,I4,I10,I10,I10	BIII	unred. fert.
R. ser. Glandulosi	MS165/20-6r	6	10.1418	A3,A3,A8,A8,A8,A11	B1,B4,B4,B4,B8,B8	C5,C5,C5,C5,C6,C7	D1,D1,D1,D1,D7,D7	G5,G5,G5,G5,G5,G5	H1,H7,H10,H16,H16,H16	I3,I3,I4,I4,I10,I10	BIII	unred. fert. REP
R. ser. Glandulosi	MS165/20-7	4	12.1105	A3,A8,A8,A11	B1,B4,B4,B8	C5,C6,C7	D1,D1,D1,D7	G5,G5,G5,G5	H1,H7,H10,H16	I3,I4,I10,I10	APO	unred. unfert.
R. ser. Glandulosi	MS165/20-8	6	10.0633	A3,A8,A8,A11	B1,B1,B4,B4,B8,B8	C5,C5,C6,C6,C7,C7	D1,D1,D1,D1,D7,D7	G5,G5,G5,G5,G5,G5	H1,H7,H10,H10,H16,H16	I3,I3,I4,I10,I10,I10	BIII	unred. fert.
R. ser. Glandulosi	*MS165/20-9	4	10.2527	A3,A8,A8,A11	B1,B4,B4,B8	C5,C6,C7,C7	D1,D1,D1,D7	G5,G5,G5,G5	H1,H7,H10,H16	I3,I4,I10,I10	APO	unred. unfert.
R. ser. Glandulosi	*MS165/20-10	4	10.2066	A3,A8,A8,A11	B1,B4,B4,B8	C5,C6,C7,C7	D1,D1,D7	G5,G5,G5,G5	H1,H7,H10,H16	I3,I4,I10,I10	APO	unred. unfert.
R. apricus	MS176/20			A8,A8,A12,A15	B1,B1,B2,B2	C2,C3,C3,C3	D1,D1,D1,D5	G1,G1,G5,G5	H2,H5,H8,H11	I5,I5,I10,I13
R. apricus	MS176/20-1	4	10.0879	A8,A8,A12,A15	B1,B1,B2,B2	C2,C3,C3,C3	D1,D1,D5	G1,G1,G5,G5	H2,H5,H8,H11	I5,I5,I10,I13	APO	unred. unfert.
R. apricus	*MS176/20-2	4	11.9652	A5,A8,A8,A12	B1,B1,B2,B2	C2,C3,C3,C3	D1,D1,D5	G1,G1,G5,G5	H2,H5,H8,H11	I5,I5,I10,I13	APO	unred. unfert.
R. apricus	*MS176/20-3	4	14.0315	A8,A12,A15	B1,B1,B2,B2	C2,C3,C3,C3	D1,D1,D1,D5	G1,G5,G5,G5	H2,H5,H8,H11	I5,I5,I10,I13	APO	unred. unfert.
R. apricus	MS176/20-4	2	5.73935	A8,A15	B1,B2	C2,C3	D1,D1	G1,G5	H2,H11	I5,I10	PH	red. unfert.
R. apricus	MS176/20-5	2	5.88718	A8,A12	B1,B2	C2,C3	D1,D5	G5,G5	H8,H11	I5,I13	PH	red. unfert.
R. apricus	*MS176/20-6	4	15.3392	A8,A8,A12,A15	B1,B1,B2,B2	C2,C3,C3,C3	D1,D1,D5,D5	G1,G5,G5	H2,H5,H8,H11	I5,I5,I10,I13	APO	unred. unfert.
R. apricus	MS176/20-7	4	10.1172	A8,A8,A12,A15	B1,B1,B2,B2	C2,C3,C3,C3	D1,D1,D1,D5	G1,G5,G5	H2,H5,H8,H11	I5,I5,I10,I13	APO	unred. unfert.
R. apricus	MS176/20-8	4	9.75177	A8,A8,A12,A15	B1,B1,B2,B2	C2,C3,C3,C3	D1,D1,D5	G1,G1,G5,G5	H2,H5,H8,H11	I5,I5,I10,I13	APO	unred. unfert.
R. apricus	*MS176/20-8r	4	9.75177	A8,A8,A12,A15	B1,B1,B2,B2	C2,C3,C3,C3	D1,D1,D5,D5	G1,G1,G5,G5	H2,H5,H8,H11	I5,I5,I10,I13	APO	unred. unfert. REP
R. apricus	MS176/20-9	4	10.1314	A8,A8,A12,A15	B1,B1,B2,B2	C2,C3,C3,C3	D1,D1,D5	G1,G1,G5,G5	H2,H5,H8,H11	I5,I5,I10,I13	APO	unred. unfert.
R. apricus	MS176/20-9r	4	10.1314	A8,A8,A12,A15	B1,B1,B2,B2	C2,C3,C3,C3	D1,D1,D1,D5	G1,G1,G5,G5	H2,H5,H8,H11	I5,I5,I10,I13	APO	unred. unfert. REP
R. apricus	MS176/20-10	4	10.0036	A8,A8,A12,A15	B1,B1,B2,B2	C2,C3,C3,C3	D1,D1,D5	G1,G5,G5	H2,H5,H8,H11	I5,I5,I10,I13	APO	unred. unfert.
R. apricus	*MS176/20-10r	4	10.0036	A8,A8,A12,A15	B1,B1,B2,B2	C2,C3,C3,C3	D1,D1,D5,D5	G1,G1,G5,G5	H2,H5,H8,H11	I5,I5,I10,I13	APO	unred. unfert. REP
R. ser. Glandulosi	MS196/20			A3,A3,A13	B1,B1,B4,B12	C1,C3,C3,C7	D1,D1,D1,D7	G5,G5,G5,G5	H2,H3,H7,H8	I4,I4,I4,I10
R. ser. Glandulosi	MS196/20-1	4	6.24872	A3,A3,A3,A13	B1,B4,B12	C1,C3,C3,C7	D1,D1,D7,D7	G5,G5,G5,G5	H2,H7,H8,H8	I4,I4,I4,I10	SEXself	red. fert.
R. ser. Glandulosi	MS196/20-1r	4	6.24872	A3,A3,A3,A13	B1,B1,B4,B12	C1,C3,C3,C7	D1,D1,D7,D7	G5,G5,G5,G5	H2,H7,H8,H8	I4,I4,I4,I10	SEXself	red. fert. REP
R. ser. Glandulosi	MS196/20-2	4	6.16438	A3,A3,A3,A13	B1,B1,B12,B12	C3,C3,C7,C7	D1,D1,D1,D1	G5,G5,G5,G5	H2,H3,H8,H8	I4,I4,I8,I10	SEXout	red. fert.
R. ser. Glandulosi	MS196/20-2r	4	6.16438	A3,A3,A13,A13	B1,B1,B1,B12	C3,C3,C7,C7	D1,D1,D1,D1	G5,G5,G5,G5	H2,H3,H8,H8	I4,I4,I8,I10	SEXout	red. fert. REP
R. ser. Glandulosi	MS196/20-3	4	6.1136	A3,A3,A3,A13	B1,B1,B4,B4	C1,C3,C3,C7	D1,D1,D7,D7	G5,G5,G5,G5	H2,H7,H7,H8	I4,I4,I8,I10	SEXout	red. fert.
R. ser. Glandulosi	MS196/20-3r	4	6.1136	A3,A3,A13,A13	B1,B1,B4,B4	-	D1,D1,D7	G5,G5,G5,G5	H2,H7,H8	I4,I4,I8,I10	SEXout	red. fert. REP
R. ser. Glandulosi	MS196/20-4	4	6.05634	A3,A3,A3,A13	B1,B4,B12,B12	C3,C3,C3,C7	D1,D1,D1,D7	G5,G5,G5,G5	H2,H3,H8,H8	I4,I4,I8,I10	SEXout	red. fert.
R. ser. Glandulosi	MS196/20-5	4	6.12048	A3,A3,A3,A13	B1,B4,B4,B12	C1,C3,C3,C3	D1,D1,D1,D7	G5,G5,G5,G5	H2,H3,H8	I4,I4,I4,I10	SEXself	red. fert.
R. ser. Glandulosi	MS196/20-6	4	6.02676	A3,A3,A3,A13	B1,B4,B12,B12	C3,C3,C7	D1,D1,D1,D7	G5,G5,G5,G5	H3,H3,H8,H8	I4,I4,I4,I8	SEXout	red. fert.
R. ser. Glandulosi	MS196/20-7	4	6.07836	A3,A3,A3,A13	B1,B1,B1,B4	C1,C3,C3,C7	D1,D1,D1,D7	G5,G5,G5,G5	H3,H3,H8,H8	I4,I8,I10,I10	SEXout	red. fert.
R. ser. Glandulosi	MS196/20-8	4	6.14802	A3,A3,A3,A3	B1,B4,B12,B12	C1,C3,C7,C7	D1,D7,D7	G5,G5,G5,G5	H2,H3,H3,H7	I4,I4,I8,I8	SEXout	red. fert.
R. ser. Glandulosi	MS196/20-9	4	6.05367	A3,A3,A3,A13	B1,B1,B4,B4	C3,C3,C3,C3	D1,D1,D7,D7	G5,G5,G5,G5	H2,H3,H8,H8	I4,I4,I4,I4	SEXself	red. fert.
R. ser. Glandulosi	MS196/20-10	4	6.0223	A3,A3,A13,A13	B1,B1,B4,B12	C1,C3,C3,C7	D1,D1,D1,D7	G5,G5,G5,G5	H3,H7,H7,H8	I4,I4,I8,I10	SEXout	red. fert.
	*different to expected			extra allele
				missing allele
				changed dosage
Table S7 SSR-genotypes of the studied Rubus maternal individuals and its progeny collected in nature (RUBnat set, including the ploidy levels of embryos and endosperms based on FCSS. r – repetition; green* genotyping differing from expected based on FCSS mode reproduction determination. APO – apomictic, SEXout – sexual out-crossing, SEXself – sexual selfing, AUT-I – automixis type I, AUT-II – aut…
