# Supplementary material for: A novel strategy to study apomixis, automixis, and autogamy in plants
Source: Plant Reprod. 2024 Mar 2;37(3):379–92. doi: 10.1007/s00497-024-00499-6 (PMC11377528; doi:10.1007/s00497-024-00499-6)
Supplement: Supplementary file 4 — Supplementary file4 (XLSX 102 kb) [file 497_2024_499_MOESM4_ESM.xlsx]

## Sheet: 7 loci
Offspring ID	Loci typed	Mother ID	Loci typed	Pair loci compared	Pair loci mismatching	Pair LOD score	Candidate father ID	Loci typed	Pair loci compared	Pair loci mismatching	Pair LOD score	Pair Delta	Pair confidence	Trio loci compared	Trio loci mismatching	Trio LOD score	Trio Delta	Trio confidence
21-25-4	7	R11-10	7	7	0	4.99599	R11-10	7	7	0	4.99599	6.70881	**	7	0	4.99091	10.0061	**
21-25-4	7	R11-10	7	7	0	4.99599	R150-20	7	7	0	-1.71282	0		7	1	-5.01521	0
21-25-4	7	R11-10	7	7	0	4.99599	R127-4	7	7	2	-11.2409	0		7	2	-11.259	0
21-25-4	7	R11-10	7	7	0	4.99599	R127-12	7	7	3	-16.9512	0		7	4	-18.8241	0
21-25-4	7	R11-10	7	7	0	4.99599	R143-9	7	7	5	-20.9603	0		7	6	-25.0222	0
21-25-4r	6	R11-10	7	6	0	4.672	R11-10	7	6	0	4.672	7.08261	**	6	0	4.78735	10.398	**
21-25-4r	6	R11-10	7	6	0	4.672	R150-20	7	6	0	-2.41061	0		6	1	-5.61067	0
21-25-4r	6	R11-10	7	6	0	4.672	R127-4	7	6	2	-11.706	0		6	2	-11.7418	0
21-25-4r	6	R11-10	7	6	0	4.672	R127-12	7	6	3	-15.6276	0		6	3	-15.4793	0
21-25-4r	6	R11-10	7	6	0	4.672	R143-9	7	6	5	-19.6001	0		6	5	-21.0651	0
21-25-5	7	R11-10	7	7	0	3.9733	R11-10	7	7	0	3.9733	17.9045	***	7	0	4.56239	22.1787	***
21-25-5	7	R11-10	7	7	0	3.9733	R150-20	7	7	3	-14.1264	0		7	4	-17.6164	0
21-25-5	7	R11-10	7	7	0	3.9733	R127-4	7	7	3	-15.5247	0		7	4	-18.3319	0
21-25-5	7	R11-10	7	7	0	3.9733	R127-12	7	7	3	-16.2716	0		7	5	-21.4802	0
21-25-5	7	R11-10	7	7	0	3.9733	R143-9	7	7	3	-13.9311	0		7	6	-24.2893	0
21-25-7	7	R11-10	7	7	0	5.30885	R11-10	7	7	0	5.30885	9.75319	**	7	0	5.44035	10.25	**
21-25-7	7	R11-10	7	7	0	5.30885	R150-20	7	7	1	-4.44434	0		7	1	-4.80964	0
21-25-7	7	R11-10	7	7	0	5.30885	R127-4	7	7	2	-10.4061	0		7	2	-10.3077	0
21-25-7	7	R11-10	7	7	0	5.30885	R127-12	7	7	2	-12.5845	0		7	4	-18.0076	0
21-25-7	7	R11-10	7	7	0	5.30885	R143-9	7	7	4	-16.8886	0		7	5	-21.1664	0
21-439-6	7	R11-10	7	7	0	4.1161	R11-10	7	7	0	4.1161	18.6321	***	7	0	4.96097	22.1742	***
21-439-6	7	R11-10	7	7	0	4.1161	R127-4	7	7	3	-14.516	0		7	4	-17.2132	0
21-439-6	7	R11-10	7	7	0	4.1161	R150-20	7	7	4	-16.8033	0		7	5	-20.394	0
21-439-6	7	R11-10	7	7	0	4.1161	R127-12	7	7	3	-15.2618	0		7	5	-20.8844	0
21-439-6	7	R11-10	7	7	0	4.1161	R143-9	7	7	4	-17.3071	0		7	6	-24.2242	0
21-283-2	7	R11-10	7	7	1	-5.84194	R127-4	7	7	0	4.89221	1.99266	*	7	1	7.20847	5.48835	*
21-283-2	7	R11-10	7	7	1	-5.84194	R127-12	7	7	0	2.89955	0		7	2	1.72012	0
21-283-2	7	R11-10	7	7	1	-5.84194	R150-20	7	7	1	-3.7521	0		7	3	-4.13474	0
21-283-2	7	R11-10	7	7	1	-5.84194	R11-10	7	7	1	-5.84194	0		7	5	-13.0245	0
21-283-2	7	R11-10	7	7	1	-5.84194	R143-9	7	7	3	-12.5416	0		7	5	-13.6661	0
21-283-4	7	R11-10	7	7	0	-1.02244	R127-4	7	7	0	3.64405	2.50168	*	7	0	5.72411	5.10942	*
21-283-4	7	R11-10	7	7	0	-1.02244	R127-12	7	7	0	1.14237	0		7	1	0.614685	0
21-283-4	7	R11-10	7	7	0	-1.02244	R150-20	7	7	0	-1.17491	0		7	3	-7.63751	0
21-283-4	7	R11-10	7	7	0	-1.02244	R11-10	7	7	0	-1.02244	0		7	4	-10.8315	0
21-283-4	7	R11-10	7	7	0	-1.02244	R143-9	7	7	3	-14.2572	0		7	6	-22.2767	0
21-205-1	7	R11-10	7	7	0	1.48716	R143-9	7	7	1	-2.83793	0		7	1	0.344152	6.10162	*
21-205-1	7	R11-10	7	7	0	1.48716	R127-12	7	7	1	-4.10077	0		7	2	-5.75746	0
21-205-1	7	R11-10	7	7	0	1.48716	R127-4	7	7	1	-6.5144	0		7	2	-8.17971	0
21-205-1	7	R11-10	7	7	0	1.48716	R11-10	7	7	0	1.48716	4.32509	*	7	4	-16.71	0
21-205-1	7	R11-10	7	7	0	1.48716	R150-20	7	7	2	-10.0111	0		7	4	-16.9023	0
21-205-3	7	R11-10	7	7	0	0.509224	R143-9	7	7	0	1.70238	1.19315	+	7	0	6.12849	20.3118	***
21-205-3	7	R11-10	7	7	0	0.509224	R127-12	7	7	1	-6.50031	0		7	4	-14.1833	0
21-205-3	7	R11-10	7	7	0	0.509224	R127-4	7	7	1	-8.91394	0		7	4	-16.1479	0
21-205-3	7	R11-10	7	7	0	0.509224	R11-10	7	7	0	0.509224	0		7	4	-16.1559	0
21-205-3	7	R11-10	7	7	0	0.509224	R150-20	7	7	3	-13.3411	0		7	5	-19.8385	0
21-205-5	7	R11-10	7	7	1	-3.34707	R143-9	7	7	0	4.43655	7.78362	**	7	1	7.06222	22.404	***
21-205-5	7	R11-10	7	7	1	-3.34707	R11-10	7	7	1	-3.34707	0		7	5	-15.3418	0
21-205-5	7	R11-10	7	7	1	-3.34707	R127-4	7	7	2	-9.46268	0		7	5	-15.4455	0
21-205-5	7	R11-10	7	7	1	-3.34707	R127-12	7	7	3	-13.3976	0		7	5	-15.626	0
21-205-5	7	R11-10	7	7	1	-3.34707	R150-20	7	7	4	-17.4343	0		7	5	-17.4944	0
21-80-4	7	R127-12	7	7	0	3.15778	R11-10	7	7	0	-1.03352	0		7	0	2.68404	7.6424	**
21-80-4	7	R127-12	7	7	0	3.15778	R150-20	7	7	0	-1.75884	0		7	2	-4.95837	0
21-80-4	7	R127-12	7	7	0	3.15778	R127-4	7	7	0	3.72189	0.56411	+	7	4	-12.4939	0
21-80-4	7	R127-12	7	7	0	3.15778	R143-9	7	7	3	-13.291	0		7	6	-23.3538	0
21-80-4	7	R127-12	7	7	0	3.15778	R127-12	7	7	0	3.15778	0		7	6	-23.5214	0
21-383-3	7	R127-4	7	7	0	2.2872	R143-9	7	7	0	0.54223	0		7	0	6.12325	15.8429	***
21-383-3	7	R127-4	7	7	0	2.2872	R127-12	7	7	1	-2.48793	0		7	3	-9.71969	0
21-383-3	7	R127-4	7	7	0	2.2872	R127-4	7	7	0	2.2872	1.74497	+	7	3	-11.2778	0
21-383-3	7	R127-4	7	7	0	2.2872	R11-10	7	7	3	-12.5355	0		7	4	-16.8582	0
21-383-3	7	R127-4	7	7	0	2.2872	R150-20	7	7	2	-9.81615	0		7	4	-17.8129	0
21-48-1	7	R127-4	7	7	0	0.160332	R143-9	7	7	0	3.45217	3.29184	*	7	0	9.74041	27.9649	***
21-48-1	7	R127-4	7	7	0	0.160332	R127-12	7	7	1	-4.13957	0		7	5	-18.2245	0
21-48-1	7	R127-4	7	7	0	0.160332	R11-10	7	7	4	-16.4588	0		7	5	-19.702	0
21-48-1	7	R127-4	7	7	0	0.160332	R127-4	7	7	0	0.160332	0		7	5	-21.3827	0
21-48-1	7	R127-4	7	7	0	0.160332	R150-20	7	7	2	-11.4271	0		7	5	-21.7749	0
21-48-1r	7	R127-4	7	7	0	0.160332	R143-9	7	7	0	3.45217	3.29184	*	7	0	9.74041	27.9649	***
21-48-1r	7	R127-4	7	7	0	0.160332	R127-12	7	7	1	-4.13957	0		7	5	-18.2245	0
21-48-1r	7	R127-4	7	7	0	0.160332	R11-10	7	7	4	-16.4588	0		7	5	-19.702	0
21-48-1r	7	R127-4	7	7	0	0.160332	R127-4	7	7	0	0.160332	0		7	5	-21.3827	0
21-48-1r	7	R127-4	7	7	0	0.160332	R150-20	7	7	2	-11.4271	0		7	5	-21.7749	0
21-357-8	5	R150-20	7	5	0	4.04634	R150-20	7	5	0	4.04634	3.91762	*	5	1	1.7468	4.45696	*
21-357-8	5	R150-20	7	5	0	4.04634	R11-10	7	5	0	-2.42365	0		5	1	-2.71016	0
21-357-8	5	R150-20	7	5	0	4.04634	R127-12	7	5	0	0.128717	0		5	2	-5.0468	0
21-357-8	5	R150-20	7	5	0	4.04634	R127-4	7	5	0	-0.490652	0		5	2	-5.07207	0
21-357-8	5	R150-20	7	5	0	4.04634	R143-9	7	5	3	-13.7974	0		5	5	-20.0514	0
Table S8 Determination of the offspring's parentage in Polygene of tetraploid sexually originated seeds of Rubus from crossing experiment RUBex set based on the LOD score (the natural logarithm of likelihoods that the individual is and is not the paternal). The individual with the highest positive LOD score is considered the true paternal individual. r – repetition.

## Sheet: 6 loci
Offspring ID	Loci typed	Mother ID	Loci typed	Pair loci compared	Pair loci mismatching	Pair LOD score	Candidate father ID	Loci typed	Pair loci compared	Pair loci mismatching	Pair LOD score	Pair Delta	Pair confidence	Trio loci compared	Trio loci mismatching	Trio LOD score	Trio Delta	Trio confidence
21-25-4	6	R11-10	6	6	0	4.61763	R11-10	6	6	0	4.61763	6.17951	*	6	0	4.89511	9.33149	*
21-25-4	6	R11-10	6	6	0	4.61763	R150-20	6	6	0	-1.56188	0		6	1	-4.43639	0
21-25-4	6	R11-10	6	6	0	4.61763	R127-4	6	6	2	-11.6193	0		6	2	-11.3567	0
21-25-4	6	R11-10	6	6	0	4.61763	R127-12	6	6	3	-16.65	0		6	4	-18.9174	0
21-25-4	6	R11-10	6	6	0	4.61763	R143-9	6	6	5	-20.6591	0		6	6	-25.1154	0
21-25-4r	6	R11-10	6	6	0	4.672	R11-10	6	6	0	4.672	7.08261	*	6	0	4.78735	10.398	*
21-25-4r	6	R11-10	6	6	0	4.672	R150-20	6	6	0	-2.41061	0		6	1	-5.61067	0
21-25-4r	6	R11-10	6	6	0	4.672	R127-4	6	6	2	-11.706	0		6	2	-11.7418	0
21-25-4r	6	R11-10	6	6	0	4.672	R127-12	6	6	3	-15.6276	0		6	3	-15.4793	0
21-25-4r	6	R11-10	6	6	0	4.672	R143-9	6	6	5	-19.6001	0		6	5	-21.0651	0
21-25-5	6	R11-10	6	6	0	4.27454	R11-10	6	6	0	4.27454	17.0535	**	6	0	4.86112	21.1401	***
21-25-5	6	R11-10	6	6	0	4.27454	R150-20	6	6	3	-12.7789	0		6	4	-16.279	0
21-25-5	6	R11-10	6	6	0	4.27454	R127-4	6	6	3	-15.2235	0		6	4	-18.0319	0
21-25-5	6	R11-10	6	6	0	4.27454	R127-12	6	6	3	-16.65	0		6	5	-21.8575	0
21-25-5	6	R11-10	6	6	0	4.27454	R143-9	6	6	3	-14.3095	0		6	6	-24.6665	0
21-25-7	6	R11-10	6	6	0	5.61009	R11-10	6	6	0	5.61009	8.70697	**	6	0	5.73908	9.21133	*
21-25-7	6	R11-10	6	6	0	5.61009	R150-20	6	6	1	-3.09688	0		6	1	-3.47225	0
21-25-7	6	R11-10	6	6	0	5.61009	R127-4	6	6	2	-10.1049	0		6	2	-10.0077	0
21-25-7	6	R11-10	6	6	0	5.61009	R127-12	6	6	2	-12.9629	0		6	4	-18.3848	0
21-25-7	6	R11-10	6	6	0	5.61009	R143-9	6	6	4	-17.2669	0		6	5	-21.5436	0
21-439-6	6	R11-10	6	6	0	3.65874	R11-10	6	6	0	3.65874	17.5731	**	6	0	4.25723	21.1123	***
21-439-6	6	R11-10	6	6	0	3.65874	R127-12	6	6	3	-13.9144	0		6	4	-16.855	0
21-439-6	6	R11-10	6	6	0	3.65874	R127-4	6	6	3	-14.9734	0		6	4	-17.9137	0
21-439-6	6	R11-10	6	6	0	3.65874	R143-9	6	6	4	-15.9597	0		6	5	-20.1949	0
21-439-6	6	R11-10	6	6	0	3.65874	R150-20	6	6	4	-16.823	0		6	5	-20.6929	0
21-283-2	6	R11-10	6	6	1	-5.5407	R127-4	6	6	0	5.19345	2.67227	*	6	1	7.50846	6.16559	+
21-283-2	6	R11-10	6	6	1	-5.5407	R127-12	6	6	0	2.52118	0		6	2	1.34287	0
21-283-2	6	R11-10	6	6	1	-5.5407	R150-20	6	6	1	-2.40464	0		6	3	-2.79734	0
21-283-2	6	R11-10	6	6	1	-5.5407	R11-10	6	6	1	-5.5407	0		6	5	-12.7258	0
21-283-2	6	R11-10	6	6	1	-5.5407	R143-9	6	6	3	-12.92	0		6	5	-14.0433	0
21-283-4	6	R11-10	6	6	0	-1.4798	R127-4	6	6	0	3.18669	0.696863	+	6	0	5.02361	0.379537	-
21-283-4	6	R11-10	6	6	0	-1.4798	R127-12	6	6	0	2.48983	0		6	0	4.64407	0
21-283-4	6	R11-10	6	6	0	-1.4798	R150-20	6	6	0	-1.19461	0		6	3	-7.93639	0
21-283-4	6	R11-10	6	6	0	-1.4798	R11-10	6	6	0	-1.4798	0		6	4	-11.5353	0
21-283-4	6	R11-10	6	6	0	-1.4798	R143-9	6	6	3	-12.9097	0		6	5	-18.2474	0
21-205-1	6	R11-10	6	6	0	1.7884	R143-9	6	6	1	-3.2163	0		6	1	-0.0330966	6.10162	+
21-205-1	6	R11-10	6	6	0	1.7884	R127-12	6	6	1	-4.47914	0		6	2	-6.13471	0
21-205-1	6	R11-10	6	6	0	1.7884	R127-4	6	6	1	-6.21316	0		6	2	-7.87971	0
21-205-1	6	R11-10	6	6	0	1.7884	R150-20	6	6	2	-8.66368	0		6	4	-15.5649	0
21-205-1	6	R11-10	6	6	0	1.7884	R11-10	6	6	0	1.7884	5.00469	*	6	4	-16.4113	0
21-205-3	6	R11-10	6	6	0	0.810465	R143-9	6	6	0	1.32401	0.513544	+	6	0	5.75124	20.3118	***
21-205-3	6	R11-10	6	6	0	0.810465	R127-12	6	6	1	-6.87868	0		6	4	-14.5606	0
21-205-3	6	R11-10	6	6	0	0.810465	R127-4	6	6	1	-8.6127	0		6	4	-15.8479	0
21-205-3	6	R11-10	6	6	0	0.810465	R11-10	6	6	0	0.810465	0		6	4	-15.8572	0
21-205-3	6	R11-10	6	6	0	0.810465	R150-20	6	6	3	-11.9936	0		6	5	-18.5012	0
21-205-5	6	R11-10	6	6	1	-3.72544	R143-9	6	6	0	4.73779	8.46323	**	6	1	6.96895	22.4065	***
21-205-5	6	R11-10	6	6	1	-3.72544	R11-10	6	6	1	-3.72544	0		6	5	-15.4376	0
21-205-5	6	R11-10	6	6	1	-3.72544	R127-4	6	6	2	-9.84105	0		6	5	-15.5432	0
21-205-5	6	R11-10	6	6	1	-3.72544	R127-12	6	6	3	-13.0963	0		6	5	-15.7193	0
21-205-5	6	R11-10	6	6	1	-3.72544	R150-20	6	6	4	-17.2833	0		6	5	-16.9155	0
21-80-4	6	R127-12	6	6	0	3.45902	R11-10	6	6	0	-1.41189	0		6	0	1.91116	7.2412	+
21-80-4	6	R127-12	6	6	0	3.45902	R150-20	6	6	0	-1.6079	0		6	2	-5.33004	0
21-80-4	6	R127-12	6	6	0	3.45902	R127-4	6	6	0	3.34352	0		6	4	-13.2667	0
21-80-4	6	R127-12	6	6	0	3.45902	R127-12	6	6	0	3.45902	0.115498	+	6	5	-19.9056	0
21-80-4	6	R127-12	6	6	0	3.45902	R143-9	6	6	3	-12.9897	0		6	5	-19.9459	0
21-383-3	6	R127-4	6	6	0	1.90883	R143-9	6	6	0	0.84347	0		6	0	6.02999	15.8429	***
21-383-3	6	R127-4	6	6	0	1.90883	R127-12	6	6	1	-2.18669	0		6	3	-9.81296	0
21-383-3	6	R127-4	6	6	0	1.90883	R127-4	6	6	0	1.90883	1.06536	+	6	3	-11.3736	0
21-383-3	6	R127-4	6	6	0	1.90883	R11-10	6	6	3	-12.9139	0		6	4	-16.9559	0
21-383-3	6	R127-4	6	6	0	1.90883	R150-20	6	6	2	-9.66521	0		6	4	-17.2341	0
21-48-1	6	R127-4	6	6	0	0.461572	R143-9	6	6	0	3.0738	2.61223	*	6	0	9.36316	27.9649	***
21-48-1	6	R127-4	6	6	0	0.461572	R127-12	6	6	1	-4.51794	0		6	5	-18.6017	0
21-48-1	6	R127-4	6	6	0	0.461572	R11-10	6	6	4	-16.1575	0		6	5	-19.402	0
21-48-1	6	R127-4	6	6	0	0.461572	R150-20	6	6	2	-10.0796	0		6	5	-20.4375	0
21-48-1	6	R127-4	6	6	0	0.461572	R127-4	6	6	0	0.461572	0		6	5	-21.084	0
21-48-1r	6	R127-4	6	6	0	0.461572	R143-9	6	6	0	3.0738	2.61223	*	6	0	9.36316	27.9649	***
21-48-1r	6	R127-4	6	6	0	0.461572	R127-12	6	6	1	-4.51794	0		6	5	-18.6017	0
21-48-1r	6	R127-4	6	6	0	0.461572	R11-10	6	6	4	-16.1575	0		6	5	-19.402	0
21-48-1r	6	R127-4	6	6	0	0.461572	R150-20	6	6	2	-10.0796	0		6	5	-20.4375	0
21-48-1r	6	R127-4	6	6	0	0.461572	R127-4	6	6	0	0.461572	0		6	5	-21.084	0
21-357-8	4	R150-20	6	4	0	2.771	R11-10	6	4	0	-0.456824	0		4	0	1.62493	1.54634	-
21-357-8	4	R150-20	6	4	0	2.771	R150-20	6	4	0	2.771	1.29483	+	4	1	0.0785942	0
21-357-8	4	R150-20	6	4	0	2.771	R127-4	6	4	0	1.47618	0		4	1	-0.736974	0
21-357-8	4	R150-20	6	4	0	2.771	R127-12	6	4	0	1.47618	0		4	1	-0.736974	0
21-357-8	4	R150-20	6	4	0	2.771	R143-9	6	4	3	-12.4499	0		4	4	-15.7416	0

## Sheet: 5 loci
Offspring ID	Loci typed	Mother ID	Loci typed	Pair loci compared	Pair loci mismatching	Pair LOD score	Candidate father ID	Loci typed	Pair loci compared	Pair loci mismatching	Pair LOD score	Pair Delta	Pair confidence	Trio loci compared	Trio loci mismatching	Trio LOD score	Trio Delta	Trio confidence
21-25-4	5	R11-10	5	5	0	3.44268	R11-10	5	5	0	3.44268	3.54932	*	5	0	3.8006	7.06222	*
21-25-4	5	R11-10	5	5	0	3.44268	R150-20	5	5	0	-0.106638	0		5	1	-3.26162	0
21-25-4	5	R11-10	5	5	0	3.44268	R127-4	5	5	2	-10.164	0		5	2	-10.1819	0
21-25-4	5	R11-10	5	5	0	3.44268	R127-12	5	5	3	-15.1948	0		5	4	-17.7426	0
21-25-4	5	R11-10	5	5	0	3.44268	R143-9	5	5	4	-16.742	0		5	5	-20.777	0
21-25-4r	5	R11-10	5	5	0	3.49705	R11-10	5	5	0	3.49705	4.45242	*	5	0	3.69285	8.12875	*
21-25-4r	5	R11-10	5	5	0	3.49705	R150-20	5	5	0	-0.955368	0		5	1	-4.43591	0
21-25-4r	5	R11-10	5	5	0	3.49705	R127-4	5	5	2	-10.2508	0		5	2	-10.567	0
21-25-4r	5	R11-10	5	5	0	3.49705	R127-12	5	5	3	-14.1724	0		5	3	-14.3046	0
21-25-4r	5	R11-10	5	5	0	3.49705	R143-9	5	5	4	-15.683	0		5	4	-16.7267	0
21-25-5	5	R11-10	5	5	0	3.48445	R11-10	5	5	0	3.48445	13.8769	**	5	0	3.86598	15.9755	**
21-25-5	5	R11-10	5	5	0	3.48445	R150-20	5	5	3	-11.3237	0		5	3	-12.1095	0
21-25-5	5	R11-10	5	5	0	3.48445	R127-4	5	5	3	-13.7682	0		5	3	-13.8625	0
21-25-5	5	R11-10	5	5	0	3.48445	R127-12	5	5	3	-15.1948	0		5	4	-17.688	0
21-25-5	5	R11-10	5	5	0	3.48445	R143-9	5	5	2	-10.3925	0		5	5	-20.4324	0
21-25-7	5	R11-10	5	5	0	4.51975	R11-10	5	5	0	4.51975	3.6996	*	5	0	4.23511	3.38943	-
21-25-7	5	R11-10	5	5	0	4.51975	R150-20	5	5	0	0.820155	0		5	0	0.845686	0
21-25-7	5	R11-10	5	5	0	4.51975	R127-4	5	5	1	-6.18783	0		5	1	-5.6898	0
21-25-7	5	R11-10	5	5	0	4.51975	R127-12	5	5	1	-9.04583	0		5	3	-14.0669	0
21-25-7	5	R11-10	5	5	0	4.51975	R143-9	5	5	3	-13.3499	0		5	4	-17.2257	0
21-439-6	5	R11-10	5	5	0	2.89891	R11-10	5	5	0	2.89891	14.9415	**	5	0	3.66082	19.631	**
21-439-6	5	R11-10	5	5	0	2.89891	R143-9	5	5	3	-12.0426	0		5	4	-15.9702	0
21-439-6	5	R11-10	5	5	0	2.89891	R127-12	5	5	3	-13.4992	0		5	4	-16.7626	0
21-439-6	5	R11-10	5	5	0	2.89891	R127-4	5	5	3	-14.5582	0		5	4	-17.8213	0
21-439-6	5	R11-10	5	5	0	2.89891	R150-20	5	5	4	-16.4078	0		5	5	-20.6005	0
21-283-2	5	R11-10	5	5	1	-4.87217	R127-4	5	5	0	4.15334	2.67227	*	5	1	5.75173	5.49505	+
21-283-2	5	R11-10	5	5	1	-4.87217	R150-20	5	5	1	-2.33707	0		5	2	0.256684	0
21-283-2	5	R11-10	5	5	1	-4.87217	R127-12	5	5	0	1.48107	0		5	2	-0.413863	0
21-283-2	5	R11-10	5	5	1	-4.87217	R11-10	5	5	1	-4.87217	0		5	4	-9.47727	0
21-283-2	5	R11-10	5	5	1	-4.87217	R143-9	5	5	2	-9.00297	0		5	4	-10.5138	0
21-283-4	5	R11-10	5	5	0	-2.23963	R127-4	5	5	0	3.60186	0.696863	+	5	0	5.11601	0.379537	-
21-283-4	5	R11-10	5	5	0	-2.23963	R127-12	5	5	0	2.90499	0		5	0	4.73647	0
21-283-4	5	R11-10	5	5	0	-2.23963	R150-20	5	5	0	-0.779448	0		5	3	-7.84398	0
21-283-4	5	R11-10	5	5	0	-2.23963	R11-10	5	5	0	-2.23963	0		5	4	-12.1317	0
21-283-4	5	R11-10	5	5	0	-2.23963	R143-9	5	5	2	-8.99267	0		5	4	-14.0227	0
21-205-1	5	R11-10	5	5	0	1.15095	R143-9	5	5	1	-3.69917	0		5	1	-0.969188	0.981269	-
21-205-1	5	R11-10	5	5	0	1.15095	R127-12	5	5	0	-0.562105	0		5	1	-1.95046	0
21-205-1	5	R11-10	5	5	0	1.15095	R127-4	5	5	0	-2.29612	0		5	1	-3.69546	0
21-205-1	5	R11-10	5	5	0	1.15095	R150-20	5	5	1	-4.74664	0		5	3	-11.3806	0
21-205-1	5	R11-10	5	5	0	1.15095	R11-10	5	5	0	1.15095	1.71306	+	5	3	-11.8568	0
21-205-3	5	R11-10	5	5	0	1.08655	R143-9	5	5	0	-0.449181	0		5	0	2.9883	13.7787	**
21-205-3	5	R11-10	5	5	0	1.08655	R127-12	5	5	0	-2.96164	0		5	3	-10.7904	0
21-205-3	5	R11-10	5	5	0	1.08655	R127-4	5	5	0	-4.69566	0		5	3	-12.0778	0
21-205-3	5	R11-10	5	5	0	1.08655	R11-10	5	5	0	1.08655	1.53574	+	5	3	-12.2162	0
21-205-3	5	R11-10	5	5	0	1.08655	R150-20	5	5	2	-8.0766	0		5	4	-14.731	0
21-205-5	5	R11-10	5	5	1	-4.36288	R143-9	5	5	0	4.25491	8.6178	**	5	1	6.03286	16.9159	**
21-205-5	5	R11-10	5	5	1	-4.36288	R11-10	5	5	1	-4.36288	0		5	4	-10.8831	0
21-205-5	5	R11-10	5	5	1	-4.36288	R127-4	5	5	1	-5.92401	0		5	4	-11.359	0
21-205-5	5	R11-10	5	5	1	-4.36288	R127-12	5	5	2	-9.17928	0		5	4	-11.535	0
21-205-5	5	R11-10	5	5	1	-4.36288	R150-20	5	5	3	-13.3663	0		5	4	-12.7313	0
21-80-4	5	R127-12	5	5	0	1.87542	R11-10	5	5	0	0.0433548	0		5	0	3.21063	9.39852	**
21-80-4	5	R127-12	5	5	0	1.87542	R150-20	5	5	0	-2.332	0		5	2	-6.18789	0
21-80-4	5	R127-12	5	5	0	1.87542	R127-4	5	5	0	1.75992	0		5	4	-14.8155	0
21-80-4	5	R127-12	5	5	0	1.87542	R143-9	5	5	2	-9.07268	0		5	4	-15.5257	0
21-80-4	5	R127-12	5	5	0	1.87542	R127-12	5	5	0	1.87542	0.115498	+	5	5	-21.4606	0
21-383-3	5	R127-4	5	5	0	1.90883	R143-9	5	5	0	-0.145309	0		5	0	3.26399	9.56038	**
21-383-3	5	R127-4	5	5	0	1.90883	R127-12	5	5	1	-2.18669	0		5	2	-6.29638	0
21-383-3	5	R127-4	5	5	0	1.90883	R127-4	5	5	0	1.90883	2.05414	+	5	2	-7.45656	0
21-383-3	5	R127-4	5	5	0	1.90883	R11-10	5	5	2	-8.99687	0		5	3	-13.0389	0
21-383-3	5	R127-4	5	5	0	1.90883	R150-20	5	5	1	-5.74817	0		5	3	-13.3171	0
21-48-1	5	R127-4	5	5	0	0.529145	R143-9	5	5	0	1.68203	1.15288	+	5	0	6.19339	21.3011	**
21-48-1	5	R127-4	5	5	0	0.529145	R127-12	5	5	1	-4.45037	0		5	4	-15.1077	0
21-48-1	5	R127-4	5	5	0	0.529145	R11-10	5	5	3	-12.2405	0		5	4	-15.5192	0
21-48-1	5	R127-4	5	5	0	0.529145	R150-20	5	5	2	-9.33999	0		5	4	-16.7679	0
21-48-1	5	R127-4	5	5	0	0.529145	R127-4	5	5	0	0.529145	0		5	4	-17.2345	0
21-48-1r	5	R127-4	5	5	0	0.529145	R143-9	5	5	0	1.68203	1.15288	+	5	0	6.19339	21.3011	**
21-48-1r	5	R127-4	5	5	0	0.529145	R127-12	5	5	1	-4.45037	0		5	4	-15.1077	0
21-48-1r	5	R127-4	5	5	0	0.529145	R11-10	5	5	3	-12.2405	0		5	4	-15.5192	0
21-48-1r	5	R127-4	5	5	0	0.529145	R150-20	5	5	2	-9.33999	0		5	4	-16.7679	0
21-48-1r	5	R127-4	5	5	0	0.529145	R127-4	5	5	0	0.529145	0		5	4	-17.2345	0
21-357-8	3	R150-20	5	3	0	2.0618	R11-10	5	3	0	-0.0416598	0		3	0	1.73991	2.23465	-
21-357-8	3	R150-20	5	3	0	2.0618	R150-20	5	3	0	2.0618	1.81073	+	3	1	-0.494735	0
21-357-8	3	R150-20	5	3	0	2.0618	R127-4	5	3	0	0.251074	0		3	1	-1.71214	0
21-357-8	3	R150-20	5	3	0	2.0618	R127-12	5	3	0	0.251074	0		3	1	-1.71214	0
21-357-8	3	R150-20	5	3	0	2.0618	R143-9	5	3	2	-8.5329	0		3	3	-11.5332	0

## Sheet: 4 loci
Offspring ID	Loci typed	Mother ID	Loci typed	Pair loci compared	Pair loci mismatching	Pair LOD score	Candidate father ID	Loci typed	Pair loci compared	Pair loci mismatching	Pair LOD score	Pair Delta	Pair confidence	Trio loci compared	Trio loci mismatching	Trio LOD score	Trio Delta	Trio confidence
21-25-4	4	R11-10	4	4	0	2.92428	R11-10	4	4	0	2.92428	3.54932	*	4	0	2.87577	7.05778	*
21-25-4	4	R11-10	4	4	0	2.92428	R150-20	4	4	0	-0.625032	0		4	1	-4.18201	0
21-25-4	4	R11-10	4	4	0	2.92428	R127-4	4	4	1	-6.24699	0		4	1	-6.04021	0
21-25-4	4	R11-10	4	4	0	2.92428	R127-12	4	4	2	-11.2777	0		4	3	-13.6009	0
21-25-4	4	R11-10	4	4	0	2.92428	R143-9	4	4	3	-12.825	0		4	4	-16.6353	0
21-25-4r	4	R11-10	4	4	0	2.97865	R11-10	4	4	0	2.97865	4.45242	*	4	0	2.76802	8.12431	**
21-25-4r	4	R11-10	4	4	0	2.97865	R150-20	4	4	0	-1.47376	0		4	1	-5.3563	0
21-25-4r	4	R11-10	4	4	0	2.97865	R127-4	4	4	1	-6.33376	0		4	1	-6.42529	0
21-25-4r	4	R11-10	4	4	0	2.97865	R127-12	4	4	2	-10.2553	0		4	2	-10.1628	0
21-25-4r	4	R11-10	4	4	0	2.97865	R143-9	4	4	3	-11.766	0		4	3	-12.585	0
21-25-5	4	R11-10	4	4	0	2.61295	R11-10	4	4	0	2.61295	9.08839	**	4	0	2.98762	10.8385	**
21-25-5	4	R11-10	4	4	0	2.61295	R150-20	4	4	2	-7.40663	0		4	2	-7.85089	0
21-25-5	4	R11-10	4	4	0	2.61295	R127-4	4	4	2	-9.8512	0		4	2	-9.60382	0
21-25-5	4	R11-10	4	4	0	2.61295	R127-12	4	4	2	-11.2777	0		4	3	-13.4294	0
21-25-5	4	R11-10	4	4	0	2.61295	R143-9	4	4	1	-6.47544	0		4	4	-16.1738	0
21-25-7	4	R11-10	4	4	0	3.33207	R11-10	4	4	0	3.33207	3.01847	+	4	0	3.11481	2.69608	+
21-25-7	4	R11-10	4	4	0	3.33207	R150-20	4	4	0	0.313594	0		4	0	0.418732	0
21-25-7	4	R11-10	4	4	0	3.33207	R127-4	4	4	1	-5.30836	0		4	1	-5.21185	0
21-25-7	4	R11-10	4	4	0	3.33207	R143-9	4	4	2	-9.43285	0		4	3	-12.8843	0
21-25-7	4	R11-10	4	4	0	3.33207	R127-12	4	4	1	-8.16636	0		4	3	-13.589	0
21-439-6	4	R11-10	4	4	0	2.0274	R11-10	4	4	0	2.0274	10.153	**	4	0	2.78246	14.494	**
21-439-6	4	R11-10	4	4	0	2.0274	R143-9	4	4	2	-8.12559	0		4	3	-11.7116	0
21-439-6	4	R11-10	4	4	0	2.0274	R127-12	4	4	2	-9.58217	0		4	3	-12.504	0
21-439-6	4	R11-10	4	4	0	2.0274	R127-4	4	4	2	-10.6412	0		4	3	-13.5627	0
21-439-6	4	R11-10	4	4	0	2.0274	R150-20	4	4	3	-12.4908	0		4	4	-16.3418	0
21-283-2	4	R11-10	4	4	0	-0.955134	R127-4	4	4	0	3.11348	1.53351	+	4	0	5.09992	4.16495	+
21-283-2	4	R11-10	4	4	0	-0.955134	R150-20	4	4	0	1.57997	0		4	1	0.934968	0
21-283-2	4	R11-10	4	4	0	-0.955134	R127-12	4	4	0	0.44121	0		4	1	-1.06567	0
21-283-2	4	R11-10	4	4	0	-0.955134	R11-10	4	4	0	-0.955134	0		4	3	-9.47727	0
21-283-2	4	R11-10	4	4	0	-0.955134	R143-9	4	4	2	-9.05844	0		4	3	-10.5421	0
21-283-4	4	R11-10	4	4	0	-2.02904	R127-4	4	4	0	2.68986	0.696863	+	4	0	3.69526	0.379537	-
21-283-4	4	R11-10	4	4	0	-2.02904	R127-12	4	4	0	1.993	0		4	0	3.31572	0
21-283-4	4	R11-10	4	4	0	-2.02904	R150-20	4	4	0	0.100024	0		4	2	-4.23568	0
21-283-4	4	R11-10	4	4	0	-2.02904	R11-10	4	4	0	-2.02904	0		4	3	-8.42522	0
21-283-4	4	R11-10	4	4	0	-2.02904	R143-9	4	4	1	-5.07563	0		4	3	-10.216	0
21-205-1	4	R11-10	4	4	0	1.31393	R127-12	4	4	0	0.0569161	0		4	0	1.63385	1.745	-
21-205-1	4	R11-10	4	4	0	1.31393	R127-4	4	4	0	-1.6771	0		4	0	-0.111154	0
21-205-1	4	R11-10	4	4	0	1.31393	R143-9	4	4	1	-3.34325	0		4	1	-2.36989	0
21-205-1	4	R11-10	4	4	0	1.31393	R150-20	4	4	1	-3.91367	0		4	2	-7.75135	0
21-205-1	4	R11-10	4	4	0	1.31393	R11-10	4	4	0	1.31393	1.25701	+	4	2	-8.10272	0
21-205-3	4	R11-10	4	4	0	0.579994	R143-9	4	4	0	-0.286208	0		4	0	2.0581	8.78306	**
21-205-3	4	R11-10	4	4	0	0.579994	R127-12	4	4	0	-1.43586	0		4	2	-6.72497	0
21-205-3	4	R11-10	4	4	0	0.579994	R11-10	4	4	0	0.579994	0.866202	+	4	2	-7.79261	0
21-205-3	4	R11-10	4	4	0	0.579994	R127-4	4	4	0	-3.16988	0		4	2	-8.01233	0
21-205-3	4	R11-10	4	4	0	0.579994	R150-20	4	4	2	-8.12269	0		4	3	-10.9213	0
21-205-5	4	R11-10	4	4	0	-0.445848	R143-9	4	4	0	3.23433	3.68018	*	4	0	5.3953	16.2784	***
21-205-5	4	R11-10	4	4	0	-0.445848	R11-10	4	4	0	-0.445848	0		4	3	-10.8831	0
21-205-5	4	R11-10	4	4	0	-0.445848	R127-4	4	4	1	-5.97949	0		4	3	-11.3872	0
21-205-5	4	R11-10	4	4	0	-0.445848	R127-12	4	4	2	-9.23475	0		4	3	-11.5633	0
21-205-5	4	R11-10	4	4	0	-0.445848	R150-20	4	4	2	-9.44926	0		4	3	-12.053	0
21-80-4	4	R127-12	4	4	0	1.40522	R11-10	4	4	0	-0.463206	0		4	0	2.02114	8.99533	**
21-80-4	4	R127-12	4	4	0	1.40522	R150-20	4	4	0	-2.37809	0		4	2	-6.97419	0
21-80-4	4	R127-12	4	4	0	1.40522	R127-4	4	4	0	1.28972	0		4	3	-11.1682	0
21-80-4	4	R127-12	4	4	0	1.40522	R143-9	4	4	1	-5.15564	0		4	3	-11.4021	0
21-80-4	4	R127-12	4	4	0	1.40522	R127-12	4	4	0	1.40522	0.115498	+	4	4	-17.0734	0
21-383-3	4	R127-4	4	4	0	0.868969	R143-9	4	4	0	-0.200784	0		4	0	2.82346	9.5644	**
21-383-3	4	R127-4	4	4	0	0.868969	R127-12	4	4	1	-3.22655	0		4	2	-6.74094	0
21-383-3	4	R127-4	4	4	0	0.868969	R127-4	4	4	0	0.868969	1.06975	+	4	2	-7.90055	0
21-383-3	4	R127-4	4	4	0	0.868969	R11-10	4	4	1	-5.07984	0		4	2	-8.73379	0
21-383-3	4	R127-4	4	4	0	0.868969	R150-20	4	4	0	-1.83114	0		4	2	-9.01198	0
21-48-1	4	R127-4	4	4	0	1.14817	R143-9	4	4	0	0.061347	0		4	0	3.64128	15.4793	***
21-48-1	4	R127-4	4	4	0	1.14817	R127-12	4	4	1	-3.83135	0		4	3	-11.838	0
21-48-1	4	R127-4	4	4	0	1.14817	R11-10	4	4	2	-8.32346	0		4	3	-11.9573	0
21-48-1	4	R127-4	4	4	0	1.14817	R150-20	4	4	1	-5.42295	0		4	3	-13.206	0
21-48-1	4	R127-4	4	4	0	1.14817	R127-4	4	4	0	1.14817	1.08682	+	4	3	-13.9365	0
21-48-1r	4	R127-4	4	4	0	1.14817	R143-9	4	4	0	0.061347	0		4	0	3.64128	15.4793	***
21-48-1r	4	R127-4	4	4	0	1.14817	R127-12	4	4	1	-3.83135	0		4	3	-11.838	0
21-48-1r	4	R127-4	4	4	0	1.14817	R11-10	4	4	2	-8.32346	0		4	3	-11.9573	0
21-48-1r	4	R127-4	4	4	0	1.14817	R150-20	4	4	1	-5.42295	0		4	3	-13.206	0
21-48-1r	4	R127-4	4	4	0	1.14817	R127-4	4	4	0	1.14817	1.08682	+	4	3	-13.9365	0
21-357-8	3	R150-20	4	3	0	2.0618	R11-10	4	3	0	-0.0416598	0		3	0	1.73991	2.23465	-
21-357-8	3	R150-20	4	3	0	2.0618	R150-20	4	3	0	2.0618	1.81073	+	3	1	-0.494735	0
21-357-8	3	R150-20	4	3	0	2.0618	R127-4	4	3	0	0.251074	0		3	1	-1.71214	0
21-357-8	3	R150-20	4	3	0	2.0618	R127-12	4	3	0	0.251074	0		3	1	-1.71214	0
21-357-8	3	R150-20	4	3	0	2.0618	R143-9	4	3	2	-8.5329	0		3	3	-11.5332	0

## Sheet: 3 loci
Offspring ID	Loci typed	Mother ID	Loci typed	Pair loci compared	Pair loci mismatching	Pair LOD score	Candidate father ID	Loci typed	Pair loci compared	Pair loci mismatching	Pair LOD score	Pair Delta	Pair confidence	Trio loci compared	Trio loci mismatching	Trio LOD score	Trio Delta	Trio confidence
21-25-4	3	R11-10	3	3	0	1.78322	R11-10	3	3	0	1.78322	1.6686	+	3	0	1.63937	1.5963	+
21-25-4	3	R11-10	3	3	0	1.78322	R150-20	3	3	0	0.11462	0		3	0	0.0430756	0
21-25-4	3	R11-10	3	3	0	1.78322	R127-4	3	3	0	-2.32995	0		3	0	-1.70986	0
21-25-4	3	R11-10	3	3	0	1.78322	R127-12	3	3	1	-7.36069	0		3	2	-9.27054	0
21-25-4	3	R11-10	3	3	0	1.78322	R143-9	3	3	2	-8.90797	0		3	3	-12.3049	0
21-25-4r	3	R11-10	3	3	0	1.83759	R11-10	3	3	0	1.83759	2.5717	+	3	0	1.53162	2.66283	*
21-25-4r	3	R11-10	3	3	0	1.83759	R150-20	3	3	0	-0.73411	0		3	0	-1.13121	0
21-25-4r	3	R11-10	3	3	0	1.83759	R127-4	3	3	0	-2.41672	0		3	0	-2.09493	0
21-25-4r	3	R11-10	3	3	0	1.83759	R127-12	3	3	1	-6.33829	0		3	1	-5.83248	0
21-25-4r	3	R11-10	3	3	0	1.83759	R143-9	3	3	2	-7.84896	0		3	2	-8.25464	0
21-25-5	3	R11-10	3	3	0	1.3419	R11-10	3	3	0	1.3419	4.83149	*	3	0	1.65844	5.14924	*
21-25-5	3	R11-10	3	3	0	1.3419	R150-20	3	3	1	-3.48959	0		3	1	-3.4908	0
21-25-5	3	R11-10	3	3	0	1.3419	R127-4	3	3	1	-5.93417	0		3	1	-5.24373	0
21-25-5	3	R11-10	3	3	0	1.3419	R127-12	3	3	1	-7.36069	0		3	2	-9.0693	0
21-25-5	3	R11-10	3	3	0	1.3419	R143-9	3	3	1	-5.95056	0		3	3	-11.9319	0
21-25-7	3	R11-10	3	3	0	2.02119	R11-10	3	3	0	2.02119	0.967941	-	3	0	1.82545	0.915763	+
21-25-7	3	R11-10	3	3	0	2.02119	R150-20	3	3	0	1.05325	0		3	0	0.909691	0
21-25-7	3	R11-10	3	3	0	2.02119	R127-4	3	3	0	-1.39133	0		3	0	-0.84324	0
21-25-7	3	R11-10	3	3	0	2.02119	R127-12	3	3	0	-4.24932	0		3	2	-9.22034	0
21-25-7	3	R11-10	3	3	0	2.02119	R143-9	3	3	2	-8.90797	0		3	3	-12.3939	0
21-439-6	3	R11-10	3	3	0	0.886341	R11-10	3	3	0	0.886341	5.0949	*	3	0	1.54606	8.92729	**
21-439-6	3	R11-10	3	3	0	0.886341	R143-9	3	3	1	-4.20855	0		3	2	-7.38122	0
21-439-6	3	R11-10	3	3	0	0.886341	R127-12	3	3	1	-5.66514	0		3	2	-8.17361	0
21-439-6	3	R11-10	3	3	0	0.886341	R127-4	3	3	1	-6.72415	0		3	2	-9.23233	0
21-439-6	3	R11-10	3	3	0	0.886341	R150-20	3	3	3	-11.7511	0		3	3	-12.1167	0
21-283-2	3	R11-10	3	3	0	-0.363658	R127-4	3	3	0	1.91102	1.05465	-	3	0	2.85488	0.68794	+
21-283-2	3	R11-10	3	3	0	-0.363658	R127-12	3	3	0	0.856374	0		3	0	2.16694	0
21-283-2	3	R11-10	3	3	0	-0.363658	R150-20	3	3	0	0.377511	0		3	1	-1.31008	0
21-283-2	3	R11-10	3	3	0	-0.363658	R11-10	3	3	0	-0.363658	0		3	2	-6.15171	0
21-283-2	3	R11-10	3	3	0	-0.363658	R143-9	3	3	1	-5.14141	0		3	2	-6.96244	0
21-283-4	3	R11-10	3	3	0	-1.43757	R127-4	3	3	0	1.99959	1.20905	+	3	0	2.13919	1.06851	+
21-283-4	3	R11-10	3	3	0	-1.43757	R127-12	3	3	0	0.79054	0		3	0	1.07067	0
21-283-4	3	R11-10	3	3	0	-1.43757	R150-20	3	3	0	0.515188	0		3	1	-1.00307	0
21-283-4	3	R11-10	3	3	0	-1.43757	R11-10	3	3	0	-1.43757	0		3	2	-5.09966	0
21-283-4	3	R11-10	3	3	0	-1.43757	R143-9	3	3	1	-4.70008	0		3	2	-6.99553	0
21-205-1	3	R11-10	3	3	0	0.854848	R127-12	3	3	0	-0.0266158	0		3	0	0.775362	1.05872	+
21-205-1	3	R11-10	3	3	0	0.854848	R127-4	3	3	0	-1.08563	0		3	0	-0.283359	0
21-205-1	3	R11-10	3	3	0	0.854848	R143-9	3	3	1	-3.94776	0		3	1	-3.23036	0
21-205-1	3	R11-10	3	3	0	0.854848	R11-10	3	3	0	0.854848	0.881464	-	3	1	-3.7266	0
21-205-1	3	R11-10	3	3	0	0.854848	R150-20	3	3	1	-3.17402	0		3	1	-3.79566	0
21-205-3	3	R11-10	3	3	0	1.17147	R143-9	3	3	0	-1.64425	0		3	0	-0.188022	3.48288	*
21-205-3	3	R11-10	3	3	0	1.17147	R127-12	3	3	0	-1.51939	0		3	1	-3.6709	0
21-205-3	3	R11-10	3	3	0	1.17147	R11-10	3	3	0	1.17147	2.69086	+	3	1	-4.46705	0
21-205-3	3	R11-10	3	3	0	1.17147	R127-4	3	3	0	-2.5784	0		3	1	-4.72962	0
21-205-3	3	R11-10	3	3	0	1.17147	R150-20	3	3	1	-4.20566	0		3	2	-7.34166	0
21-205-5	3	R11-10	3	3	0	-0.597152	R143-9	3	3	0	1.52805	2.1252	+	3	0	3.28637	10.1011	**
21-205-5	3	R11-10	3	3	0	-0.597152	R11-10	3	3	0	-0.597152	0		3	2	-6.81475	0
21-205-5	3	R11-10	3	3	0	-0.597152	R127-4	3	3	0	-2.06245	0		3	2	-7.39778	0
21-205-5	3	R11-10	3	3	0	-0.597152	R127-12	3	3	1	-5.31772	0		3	2	-7.57384	0
21-205-5	3	R11-10	3	3	0	-0.597152	R150-20	3	3	1	-5.53222	0		3	2	-8.06354	0
21-80-4	3	R127-12	3	3	0	0.202764	R11-10	3	3	0	0.276446	0		3	0	1.7228	8.92279	**
21-80-4	3	R127-12	3	3	0	0.202764	R127-4	3	3	0	0.599451	0.323005	-	3	2	-7.19999	0
21-80-4	3	R127-12	3	3	0	0.202764	R150-20	3	3	0	-2.96792	0		3	2	-7.96182	0
21-80-4	3	R127-12	3	3	0	0.202764	R143-9	3	3	1	-4.63076	0		3	3	-11.0184	0
21-80-4	3	R127-12	3	3	0	0.202764	R127-12	3	3	0	0.202764	0		3	3	-11.9539	0
21-383-3	3	R127-4	3	3	0	-0.454165	R143-9	3	3	0	-0.683661	0		3	0	1.39966	4.06005	*
21-383-3	3	R127-4	3	3	0	-0.454165	R127-4	3	3	0	-0.454165	0.229496	-	3	1	-2.66038	0
21-383-3	3	R127-4	3	3	0	-0.454165	R127-12	3	3	1	-3.70943	0		3	1	-2.66046	0
21-383-3	3	R127-4	3	3	0	-0.454165	R11-10	3	3	0	-1.1628	0		3	1	-4.36261	0
21-383-3	3	R127-4	3	3	0	-0.454165	R150-20	3	3	0	-2.31402	0		3	1	-4.9315	0
21-48-1	3	R127-4	3	3	0	-0.174968	R143-9	3	3	0	0.436895	0.611863	-	3	0	3.0887	10.6748	**
21-48-1	3	R127-4	3	3	0	-0.174968	R11-10	3	3	1	-4.40642	0		3	2	-7.58614	0
21-48-1	3	R127-4	3	3	0	-0.174968	R127-12	3	3	1	-4.31422	0		3	2	-7.7575	0
21-48-1	3	R127-4	3	3	0	-0.174968	R127-4	3	3	0	-0.174968	0		3	2	-8.69636	0
21-48-1	3	R127-4	3	3	0	-0.174968	R150-20	3	3	1	-5.90583	0		3	2	-9.12553	0
21-48-1r	3	R127-4	3	3	0	-0.174968	R143-9	3	3	0	0.436895	0.611863	-	3	0	3.0887	10.6748	**
21-48-1r	3	R127-4	3	3	0	-0.174968	R11-10	3	3	1	-4.40642	0		3	2	-7.58614	0
21-48-1r	3	R127-4	3	3	0	-0.174968	R127-12	3	3	1	-4.31422	0		3	2	-7.7575	0
21-48-1r	3	R127-4	3	3	0	-0.174968	R127-4	3	3	0	-0.174968	0		3	2	-8.69636	0
21-48-1r	3	R127-4	3	3	0	-0.174968	R150-20	3	3	1	-5.90583	0		3	2	-9.12553	0
21-357-8	2	R150-20	3	2	0	0.996609	R11-10	3	2	0	0.0259126	0		2	0	1.52471	2.92717	*
21-357-8	2	R150-20	3	2	0	0.996609	R150-20	3	2	0	0.996609	0.970696	-	2	1	-1.40246	0
21-357-8	2	R150-20	3	2	0	0.996609	R127-4	3	2	0	-0.0117241	0		2	1	-1.92836	0
21-357-8	2	R150-20	3	2	0	0.996609	R127-12	3	2	0	-0.0117241	0		2	1	-1.92836	0
21-357-8	2	R150-20	3	2	0	0.996609	R143-9	3	2	1	-4.61587	0		2	2	-7.22164	0

## Sheet: 2 loci
Offspring ID	Loci typed	Mother ID	Loci typed	Pair loci compared	Pair loci mismatching	Pair LOD score	Candidate father ID	Loci typed	Pair loci compared	Pair loci mismatching	Pair LOD score	Pair Delta	Pair confidence	Trio loci compared	Trio loci mismatching	Trio LOD score	Trio Delta	Trio confidence
21-25-4	2	R11-10	2	2	0	1.60112	R11-10	2	2	0	1.60112	1.69917	+	2	0	1.34592	1.59522	+
21-25-4	2	R11-10	2	2	0	1.60112	R150-20	2	2	0	-0.0980495	0		2	0	-0.249306	0
21-25-4	2	R11-10	2	2	0	1.60112	R127-4	2	2	0	-2.04603	0		2	0	-1.60283	0
21-25-4	2	R11-10	2	2	0	1.60112	R127-12	2	2	1	-5.65025	0		2	1	-5.33795	0
21-25-4	2	R11-10	2	2	0	1.60112	R143-9	2	2	2	-7.83407	0		2	2	-8.43855	0
21-25-4r	2	R11-10	2	2	0	1.60112	R11-10	2	2	0	1.60112	1.69917	+	2	0	1.34592	1.59522	+
21-25-4r	2	R11-10	2	2	0	1.60112	R150-20	2	2	0	-0.0980495	0		2	0	-0.249306	0
21-25-4r	2	R11-10	2	2	0	1.60112	R127-4	2	2	0	-2.04603	0		2	0	-1.60283	0
21-25-4r	2	R11-10	2	2	0	1.60112	R127-12	2	2	1	-5.65025	0		2	1	-5.33795	0
21-25-4r	2	R11-10	2	2	0	1.60112	R143-9	2	2	2	-7.83407	0		2	2	-8.43855	0
21-25-5	2	R11-10	2	2	0	1.1598	R11-10	2	2	0	1.1598	4.86206	*	2	0	1.36499	5.14817	*
21-25-5	2	R11-10	2	2	0	1.1598	R150-20	2	2	1	-3.70226	0		2	1	-3.78318	0
21-25-5	2	R11-10	2	2	0	1.1598	R127-4	2	2	1	-5.65025	0		2	1	-5.13671	0
21-25-5	2	R11-10	2	2	0	1.1598	R127-12	2	2	1	-5.65025	0		2	1	-5.13671	0
21-25-5	2	R11-10	2	2	0	1.1598	R143-9	2	2	1	-4.87666	0		2	2	-8.06556	0
21-25-7	2	R11-10	2	2	0	1.83909	R11-10	2	2	0	1.83909	0.998512	-	2	0	1.532	0.914692	+
21-25-7	2	R11-10	2	2	0	1.83909	R150-20	2	2	0	0.840576	0		2	0	0.61731	0
21-25-7	2	R11-10	2	2	0	1.83909	R127-4	2	2	0	-1.10741	0		2	0	-0.736218	0
21-25-7	2	R11-10	2	2	0	1.83909	R127-12	2	2	0	-2.53888	0		2	1	-5.28775	0
21-25-7	2	R11-10	2	2	0	1.83909	R143-9	2	2	2	-7.83407	0		2	2	-8.52748	0
21-439-6	2	R11-10	2	2	0	0.901233	R11-10	2	2	0	0.901233	5.77789	*	2	0	1.56095	9.6102	*
21-439-6	2	R11-10	2	2	0	0.901233	R143-9	2	2	1	-4.87666	0		2	2	-8.04925	0
21-439-6	2	R11-10	2	2	0	0.901233	R127-4	2	2	1	-5.65025	0		2	2	-8.15872	0
21-439-6	2	R11-10	2	2	0	0.901233	R127-12	2	2	1	-5.65025	0		2	2	-8.15872	0
21-439-6	2	R11-10	2	2	0	0.901233	R150-20	2	2	2	-7.83407	0		2	2	-8.20712	0
21-283-2	2	R11-10	2	2	0	0.00702854	R127-4	2	2	0	0.954004	0.798195	-	2	0	1.4284	0.685888	+
21-283-2	2	R11-10	2	2	0	0.00702854	R127-12	2	2	0	0.155808	0		2	0	0.742512	0
21-283-2	2	R11-10	2	2	0	0.00702854	R11-10	2	2	0	0.00702854	0		2	1	-2.60536	0
21-283-2	2	R11-10	2	2	0	0.00702854	R150-20	2	2	0	-0.689582	0		2	1	-2.73761	0
21-283-2	2	R11-10	2	2	0	0.00702854	R143-9	2	2	1	-4.06751	0		2	1	-3.42212	0
21-283-4	2	R11-10	2	2	0	-1.06688	R127-4	2	2	0	1.04257	0.952597	-	2	0	0.71271	1.06646	+
21-283-4	2	R11-10	2	2	0	-1.06688	R127-12	2	2	0	0.0899751	0		2	0	-0.353753	0
21-283-4	2	R11-10	2	2	0	-1.06688	R11-10	2	2	0	-1.06688	0		2	1	-1.55331	0
21-283-4	2	R11-10	2	2	0	-1.06688	R150-20	2	2	0	-0.551905	0		2	1	-2.4306	0
21-283-4	2	R11-10	2	2	0	-1.06688	R143-9	2	2	1	-3.62618	0		2	1	-3.45521	0
21-205-1	2	R11-10	2	2	0	0.86974	R127-12	2	2	0	-0.0117241	0		2	0	0.790251	0	-
21-205-1	2	R11-10	2	2	0	0.86974	R127-4	2	2	0	-0.0117241	0		2	0	0.790251	0
21-205-1	2	R11-10	2	2	0	0.86974	R150-20	2	2	0	0.743016	0		2	0	0.113935	0
21-205-1	2	R11-10	2	2	0	0.86974	R11-10	2	2	0	0.86974	0.126724	-	2	1	-3.71172	0
21-205-1	2	R11-10	2	2	0	0.86974	R143-9	2	2	1	-4.61587	0		2	1	-3.89839	0
21-205-3	2	R11-10	2	2	0	1.18636	R143-9	2	2	0	-2.31235	0		2	0	-0.856053	2.576	+
21-205-3	2	R11-10	2	2	0	1.18636	R150-20	2	2	0	-0.288621	0		2	1	-3.43206	0
21-205-3	2	R11-10	2	2	0	1.18636	R127-4	2	2	0	-1.5045	0		2	1	-3.65601	0
21-205-3	2	R11-10	2	2	0	1.18636	R127-12	2	2	0	-1.5045	0		2	1	-3.65601	0
21-205-3	2	R11-10	2	2	0	1.18636	R11-10	2	2	0	1.18636	1.47498	+	2	1	-4.45217	0
21-205-5	2	R11-10	2	2	0	-0.833622	R143-9	2	2	0	1.54294	2.37656	+	2	0	3.10246	10.0081	*
21-205-5	2	R11-10	2	2	0	-0.833622	R127-4	2	2	0	-1.69176	0		2	2	-6.90568	0
21-205-5	2	R11-10	2	2	0	-0.833622	R11-10	2	2	0	-0.833622	0		2	2	-7.00045	0
21-205-5	2	R11-10	2	2	0	-0.833622	R127-12	2	2	1	-4.62968	0		2	2	-7.07931	0
21-205-5	2	R11-10	2	2	0	-0.833622	R150-20	2	2	1	-4.89616	0		2	2	-7.18164	0
21-80-4	2	R127-12	2	2	0	0.890806	R11-10	2	2	0	0.0399759	0		2	0	1.29282	8.52384	*
21-80-4	2	R127-12	2	2	0	0.890806	R127-4	2	2	0	0.970138	0.0793319	-	2	2	-7.23103	0
21-80-4	2	R127-12	2	2	0	0.890806	R150-20	2	2	0	-2.33186	0		2	2	-7.98975	0
21-80-4	2	R127-12	2	2	0	0.890806	R143-9	2	2	1	-4.61587	0		2	2	-8.0006	0
21-80-4	2	R127-12	2	2	0	0.890806	R127-12	2	2	0	0.890806	0		2	2	-8.72488	0
21-383-3	2	R127-4	2	2	0	-0.0834779	R143-9	2	2	0	-0.668769	0		2	0	1.00917	3.00299	+
21-383-3	2	R127-4	2	2	0	-0.0834779	R127-4	2	2	0	-0.0834779	0.585291	-	2	1	-1.99382	0
21-383-3	2	R127-4	2	2	0	-0.0834779	R127-12	2	2	1	-3.02139	0		2	1	-2.37414	0
21-383-3	2	R127-4	2	2	0	-0.0834779	R150-20	2	2	0	-1.67796	0		2	1	-3.62815	0
21-383-3	2	R127-4	2	2	0	-0.0834779	R11-10	2	2	0	-1.39927	0		2	1	-4.47767	0
21-48-1	2	R127-4	2	2	0	0.195719	R143-9	2	2	0	0.451787	0.256068	-	2	0	2.69821	10.1694	*
21-48-1	2	R127-4	2	2	0	0.195719	R127-12	2	2	1	-3.62618	0		2	2	-7.47118	0
21-48-1	2	R127-4	2	2	0	0.195719	R11-10	2	2	1	-4.64289	0		2	2	-7.70119	0
21-48-1	2	R127-4	2	2	0	0.195719	R150-20	2	2	1	-5.26977	0		2	2	-7.82217	0
21-48-1	2	R127-4	2	2	0	0.195719	R127-4	2	2	0	0.195719	0		2	2	-8.02979	0
21-48-1r	2	R127-4	2	2	0	0.195719	R143-9	2	2	0	0.451787	0.256068	-	2	0	2.69821	10.1694	*
21-48-1r	2	R127-4	2	2	0	0.195719	R127-12	2	2	1	-3.62618	0		2	2	-7.47118	0
21-48-1r	2	R127-4	2	2	0	0.195719	R11-10	2	2	1	-4.64289	0		2	2	-7.70119	0
21-48-1r	2	R127-4	2	2	0	0.195719	R150-20	2	2	1	-5.26977	0		2	2	-7.82217	0
21-48-1r	2	R127-4	2	2	0	0.195719	R127-4	2	2	0	0.195719	0		2	2	-8.02979	0
21-357-8	2	R150-20	2	2	0	0.996609	R11-10	2	2	0	0.0259126	0		2	0	1.52471	2.92717	+
21-357-8	2	R150-20	2	2	0	0.996609	R150-20	2	2	0	0.996609	0.970696	-	2	1	-1.40246	0
21-357-8	2	R150-20	2	2	0	0.996609	R127-4	2	2	0	-0.0117241	0		2	1	-1.92836	0
21-357-8	2	R150-20	2	2	0	0.996609	R127-12	2	2	0	-0.0117241	0		2	1	-1.92836	0
21-357-8	2	R150-20	2	2	0	0.996609	R143-9	2	2	1	-4.61587	0		2	2	-7.22164	0

## Sheet: 1B06
Offspring ID	Loci typed	Mother ID	Loci typed	Pair loci compared	Pair loci mismatching	Pair LOD score	Candidate father ID	Loci typed	Pair loci compared	Pair loci mismatching	Pair LOD score	Pair Delta	Pair confidence	Trio loci compared	Trio loci mismatching	Trio LOD score	Trio Delta	Trio confidence
21-25-4	1	R11-10	1	1	0	0.38784	R11-10	1	1	0	0.38784	0.700662	-	1	0	0.325559	0.681749	-
21-25-4	1	R11-10	1	1	0	0.38784	R150-20	1	1	0	-0.312822	0		1	0	-0.356191	0
21-25-4	1	R11-10	1	1	0	0.38784	R127-4	1	1	0	-0.312822	0		1	0	-0.356191	0
21-25-4	1	R11-10	1	1	0	0.38784	R127-12	1	1	1	-3.91704	0		1	1	-4.09131	0
21-25-4	1	R11-10	1	1	0	0.38784	R143-9	1	1	1	-3.91704	0		1	1	-4.09131	0
21-25-4r	1	R11-10	1	1	0	0.38784	R11-10	1	1	0	0.38784	0.700662	-	1	0	0.325559	0.681749	-
21-25-4r	1	R11-10	1	1	0	0.38784	R150-20	1	1	0	-0.312822	0		1	0	-0.356191	0
21-25-4r	1	R11-10	1	1	0	0.38784	R127-4	1	1	0	-0.312822	0		1	0	-0.356191	0
21-25-4r	1	R11-10	1	1	0	0.38784	R127-12	1	1	1	-3.91704	0		1	1	-4.09131	0
21-25-4r	1	R11-10	1	1	0	0.38784	R143-9	1	1	1	-3.91704	0		1	1	-4.09131	0
21-25-5	1	R11-10	1	1	0	-0.0534879	R11-10	1	1	0	-0.0534879	0.906135	-	1	0	0.344629	4.06294	+
21-25-5	1	R11-10	1	1	0	-0.0534879	R143-9	1	1	0	-0.959623	0		1	1	-3.71831	0
21-25-5	1	R11-10	1	1	0	-0.0534879	R150-20	1	1	1	-3.91704	0		1	1	-3.89007	0
21-25-5	1	R11-10	1	1	0	-0.0534879	R127-12	1	1	1	-3.91704	0		1	1	-3.89007	0
21-25-5	1	R11-10	1	1	0	-0.0534879	R127-4	1	1	1	-3.91704	0		1	1	-3.89007	0
21-25-7	1	R11-10	1	1	0	0.625804	R11-10	1	1	0	0.625804	0		1	0	0.511642	0.0012169	-
21-25-7	1	R11-10	1	1	0	0.625804	R150-20	1	1	0	0.625804	0		1	0	0.510425	0
21-25-7	1	R11-10	1	1	0	0.625804	R127-4	1	1	0	0.625804	0		1	0	0.510425	0
21-25-7	1	R11-10	1	1	0	0.625804	R127-12	1	1	0	-0.805671	0		1	1	-4.04111	0
21-25-7	1	R11-10	1	1	0	0.625804	R143-9	1	1	1	-3.91704	0		1	1	-4.18024	0
21-439-6	1	R11-10	1	1	0	0.125329	R11-10	1	1	0	0.125329	1.08495	-	1	0	0.525901	4.34546	+
21-439-6	1	R11-10	1	1	0	0.125329	R143-9	1	1	0	-0.959623	0		1	1	-3.81956	0
21-439-6	1	R11-10	1	1	0	0.125329	R150-20	1	1	1	-3.91704	0		1	1	-3.97742	0
21-439-6	1	R11-10	1	1	0	0.125329	R127-12	1	1	1	-3.91704	0		1	1	-3.97742	0
21-439-6	1	R11-10	1	1	0	0.125329	R127-4	1	1	1	-3.91704	0		1	1	-3.97742	0
21-283-2	1	R11-10	1	1	0	0.66315	R11-10	1	1	0	0.66315	0	-	1	0	0.655553	0.00229435	-
21-283-2	1	R11-10	1	1	0	0.66315	R150-20	1	1	0	0.66315	0		1	0	0.653259	0
21-283-2	1	R11-10	1	1	0	0.66315	R127-4	1	1	0	0.66315	0		1	0	0.653259	0
21-283-2	1	R11-10	1	1	0	0.66315	R127-12	1	1	0	-0.135046	0		1	0	-0.0326294	0
21-283-2	1	R11-10	1	1	0	0.66315	R143-9	1	1	1	-3.91704	0		1	1	-4.19301	0
21-283-4	1	R11-10	1	1	0	0.666332	R11-10	1	1	0	0.666332	0.519406	-	1	0	0.63051	0.686273	-
21-283-4	1	R11-10	1	1	0	0.666332	R127-4	1	1	0	0.146926	0		1	0	-0.0557629	0
21-283-4	1	R11-10	1	1	0	0.666332	R150-20	1	1	0	0.146926	0		1	0	-0.0557629	0
21-283-4	1	R11-10	1	1	0	0.666332	R127-12	1	1	0	-0.805671	0		1	0	-1.12223	0
21-283-4	1	R11-10	1	1	0	0.666332	R143-9	1	1	1	-3.91704	0		1	1	-4.19409	0
21-205-1	1	R11-10	1	1	0	0.535845	R11-10	1	1	0	0.535845	0.670891	-	1	0	0.539213	0.68565	-
21-205-1	1	R11-10	1	1	0	0.535845	R150-20	1	1	0	-0.135046	0		1	0	-0.146437	0
21-205-1	1	R11-10	1	1	0	0.535845	R127-12	1	1	0	-0.135046	0		1	0	-0.146437	0
21-205-1	1	R11-10	1	1	0	0.535845	R127-4	1	1	0	-0.135046	0		1	0	-0.146437	0
21-205-1	1	R11-10	1	1	0	0.535845	R143-9	1	1	1	-3.91704	0		1	1	-4.14817	0
21-205-3	1	R11-10	1	1	0	0.444948	R11-10	1	1	0	0.444948	1.25062	-	1	0	0.206282	0.683087	-
21-205-3	1	R11-10	1	1	0	0.444948	R143-9	1	1	0	-0.959623	0		1	0	-0.476806	0
21-205-3	1	R11-10	1	1	0	0.444948	R150-20	1	1	0	-0.805671	0		1	1	-3.9591	0
21-205-3	1	R11-10	1	1	0	0.444948	R127-12	1	1	0	-0.805671	0		1	1	-3.9591	0
21-205-3	1	R11-10	1	1	0	0.444948	R127-4	1	1	0	-0.805671	0		1	1	-3.9591	0
21-205-5	1	R11-10	1	1	0	-0.120982	R143-9	1	1	0	1.21217	1.33315	-	1	0	2.10268	5.78407	*
21-205-5	1	R11-10	1	1	0	-0.120982	R127-4	1	1	0	-0.979124	0		1	1	-3.68138	0
21-205-5	1	R11-10	1	1	0	-0.120982	R150-20	1	1	0	-0.979124	0		1	1	-3.68138	0
21-205-5	1	R11-10	1	1	0	-0.120982	R11-10	1	1	0	-0.120982	0		1	1	-3.79605	0
21-205-5	1	R11-10	1	1	0	-0.120982	R127-12	1	1	1	-3.91704	0		1	1	-3.85502	0
21-80-4	1	R127-12	1	1	0	0.767484	R11-10	1	1	0	-0.120982	0		1	0	0.344805	4.02062	+
21-80-4	1	R127-12	1	1	0	0.767484	R127-4	1	1	0	0.846816	0.0793319	-	1	1	-3.67582	0
21-80-4	1	R127-12	1	1	0	0.767484	R150-20	1	1	0	-0.979124	0		1	1	-4.11987	0
21-80-4	1	R127-12	1	1	0	0.767484	R143-9	1	1	1	-3.91704	0		1	1	-4.22705	0
21-80-4	1	R127-12	1	1	0	0.767484	R127-12	1	1	0	0.767484	0		1	1	-4.68452	0
21-383-3	1	R127-4	1	1	0	-0.979124	R143-9	1	1	0	-0.959623	0		1	0	0.756245	3.37353	+
21-383-3	1	R127-4	1	1	0	-0.979124	R11-10	1	1	0	0.33394	1.29356	-	1	1	-2.61729	0
21-383-3	1	R127-4	1	1	0	-0.979124	R127-4	1	1	0	-0.979124	0		1	1	-2.93791	0
21-383-3	1	R127-4	1	1	0	-0.979124	R150-20	1	1	0	-0.979124	0		1	1	-3.08292	0
21-383-3	1	R127-4	1	1	0	-0.979124	R127-12	1	1	1	-3.91704	0		1	1	-3.31442	0
21-48-1	1	R127-4	1	1	0	-0.0951352	R143-9	1	1	0	-0.959623	0		1	0	0.778199	4.42819	+
21-48-1	1	R127-4	1	1	0	-0.0951352	R11-10	1	1	0	-0.725859	0		1	1	-3.64999	0
21-48-1	1	R127-4	1	1	0	-0.0951352	R127-4	1	1	0	-0.0951352	0.630724	-	1	1	-3.8219	0
21-48-1	1	R127-4	1	1	0	-0.0951352	R150-20	1	1	1	-3.91704	0		1	1	-3.86858	0
21-48-1	1	R127-4	1	1	0	-0.0951352	R127-12	1	1	1	-3.91704	0		1	1	-3.86858	0
21-48-1r	1	R127-4	1	1	0	-0.0951352	R143-9	1	1	0	-0.959623	0		1	0	0.778199	4.42819	+
21-48-1r	1	R127-4	1	1	0	-0.0951352	R11-10	1	1	0	-0.725859	0		1	1	-3.64999	0
21-48-1r	1	R127-4	1	1	0	-0.0951352	R127-4	1	1	0	-0.0951352	0.630724	-	1	1	-3.8219	0
21-48-1r	1	R127-4	1	1	0	-0.0951352	R150-20	1	1	1	-3.91704	0		1	1	-3.86858	0
21-48-1r	1	R127-4	1	1	0	-0.0951352	R127-12	1	1	1	-3.91704	0		1	1	-3.86858	0
21-357-8	1	R150-20	1	1	0	2.34934	R150-20	1	1	0	2.34934	2.48439	+	1	0	1.16184	0.696381	+
21-357-8	1	R150-20	1	1	0	2.34934	R11-10	1	1	0	-0.135046	0		1	0	0.465463	0
21-357-8	1	R150-20	1	1	0	2.34934	R127-4	1	1	0	-0.135046	0		1	0	0.465463	0
21-357-8	1	R150-20	1	1	0	2.34934	R127-12	1	1	0	-0.135046	0		1	0	0.465463	0
21-357-8	1	R150-20	1	1	0	2.34934	R143-9	1	1	1	-3.91704	0		1	1	-4.51489	0

## Sheet: Rub238h
Offspring ID	Loci typed	Mother ID	Loci typed	Pair loci compared	Pair loci mismatching	Pair LOD score	Candidate father ID	Loci typed	Pair loci compared	Pair loci mismatching	Pair LOD score	Pair Delta	Pair confidence	Trio loci compared	Trio loci mismatching	Trio LOD score	Trio Delta	Trio confidence
21-25-4	1	R11-10	1	1	0	1.21328	R11-10	1	1	0	1.21328	0.998512	-	1	0	1.02036	0.913475	-
21-25-4	1	R11-10	1	1	0	1.21328	R150-20	1	1	0	0.214773	0		1	0	0.106885	0
21-25-4	1	R11-10	1	1	0	1.21328	R127-4	1	1	0	-1.73321	0		1	0	-1.24664	0
21-25-4	1	R11-10	1	1	0	1.21328	R127-12	1	1	0	-1.73321	0		1	0	-1.24664	0
21-25-4	1	R11-10	1	1	0	1.21328	R143-9	1	1	1	-3.91704	0		1	1	-4.34724	0
21-25-4r	1	R11-10	1	1	0	1.21328	R11-10	1	1	0	1.21328	0.998512	-	1	0	1.02036	0.913475	-
21-25-4r	1	R11-10	1	1	0	1.21328	R150-20	1	1	0	0.214773	0		1	0	0.106885	0
21-25-4r	1	R11-10	1	1	0	1.21328	R127-4	1	1	0	-1.73321	0		1	0	-1.24664	0
21-25-4r	1	R11-10	1	1	0	1.21328	R127-12	1	1	0	-1.73321	0		1	0	-1.24664	0
21-25-4r	1	R11-10	1	1	0	1.21328	R143-9	1	1	1	-3.91704	0		1	1	-4.34724	0
21-25-5	1	R11-10	1	1	0	1.21328	R11-10	1	1	0	1.21328	0.998512	-	1	0	1.02036	0.913475	-
21-25-5	1	R11-10	1	1	0	1.21328	R150-20	1	1	0	0.214773	0		1	0	0.106885	0
21-25-5	1	R11-10	1	1	0	1.21328	R127-4	1	1	0	-1.73321	0		1	0	-1.24664	0
21-25-5	1	R11-10	1	1	0	1.21328	R127-12	1	1	0	-1.73321	0		1	0	-1.24664	0
21-25-5	1	R11-10	1	1	0	1.21328	R143-9	1	1	1	-3.91704	0		1	1	-4.34724	0
21-25-7	1	R11-10	1	1	0	1.21328	R11-10	1	1	0	1.21328	0.998512	-	1	0	1.02036	0.913475	-
21-25-7	1	R11-10	1	1	0	1.21328	R150-20	1	1	0	0.214773	0		1	0	0.106885	0
21-25-7	1	R11-10	1	1	0	1.21328	R127-4	1	1	0	-1.73321	0		1	0	-1.24664	0
21-25-7	1	R11-10	1	1	0	1.21328	R127-12	1	1	0	-1.73321	0		1	0	-1.24664	0
21-25-7	1	R11-10	1	1	0	1.21328	R143-9	1	1	1	-3.91704	0		1	1	-4.34724	0
21-439-6	1	R11-10	1	1	0	0.775904	R11-10	1	1	0	0.775904	2.50912	+	1	0	1.03505	5.21635	+
21-439-6	1	R11-10	1	1	0	0.775904	R127-4	1	1	0	-1.73321	0		1	1	-4.1813	0
21-439-6	1	R11-10	1	1	0	0.775904	R127-12	1	1	0	-1.73321	0		1	1	-4.1813	0
21-439-6	1	R11-10	1	1	0	0.775904	R150-20	1	1	1	-3.91704	0		1	1	-4.22969	0
21-439-6	1	R11-10	1	1	0	0.775904	R143-9	1	1	1	-3.91704	0		1	1	-4.22969	0
21-283-2	1	R11-10	1	1	0	-0.656121	R127-4	1	1	0	0.290854	0		1	0	0.775141	0
21-283-2	1	R11-10	1	1	0	-0.656121	R127-12	1	1	0	0.290854	0		1	0	0.775141	0
21-283-2	1	R11-10	1	1	0	-0.656121	R143-9	1	1	0	-0.15047	0		1	0	0.770895	0
21-283-2	1	R11-10	1	1	0	-0.656121	R11-10	1	1	0	-0.656121	0		1	1	-3.26091	0
21-283-2	1	R11-10	1	1	0	-0.656121	R150-20	1	1	0	-1.35273	0		1	1	-3.39087	0
21-283-4	1	R11-10	1	1	0	-1.73321	R127-4	1	1	0	0.895646	0		1	0	0.768473	0
21-283-4	1	R11-10	1	1	0	-1.73321	R127-12	1	1	0	0.895646	0		1	0	0.768473	0
21-283-4	1	R11-10	1	1	0	-1.73321	R143-9	1	1	0	0.290854	0		1	0	0.738877	0
21-283-4	1	R11-10	1	1	0	-1.73321	R11-10	1	1	0	-1.73321	0		1	1	-2.18382	0
21-283-4	1	R11-10	1	1	0	-1.73321	R150-20	1	1	0	-0.698831	0		1	1	-2.37484	0
21-205-1	1	R11-10	1	1	0	0.333895	R127-12	1	1	0	0.123322	0		1	0	0.936688	0
21-205-1	1	R11-10	1	1	0	0.333895	R127-4	1	1	0	0.123322	0		1	0	0.936688	0
21-205-1	1	R11-10	1	1	0	0.333895	R150-20	1	1	0	0.878061	0.544167	-	1	0	0.260373	0
21-205-1	1	R11-10	1	1	0	0.333895	R143-9	1	1	0	-0.698831	0		1	0	0.249779	0
21-205-1	1	R11-10	1	1	0	0.333895	R11-10	1	1	0	0.333895	0		1	1	-4.25093	0
21-205-3	1	R11-10	1	1	0	0.741413	R150-20	1	1	0	0.517051	0		1	0	0.527045	0.223955	-
21-205-3	1	R11-10	1	1	0	0.741413	R127-4	1	1	0	-0.698831	0		1	0	0.30309	0
21-205-3	1	R11-10	1	1	0	0.741413	R127-12	1	1	0	-0.698831	0		1	0	0.30309	0
21-205-3	1	R11-10	1	1	0	0.741413	R143-9	1	1	0	-1.35273	0		1	0	-0.379247	0
21-205-3	1	R11-10	1	1	0	0.741413	R11-10	1	1	0	0.741413	0.224363	-	1	1	-4.65845	0
21-205-5	1	R11-10	1	1	0	-0.71264	R143-9	1	1	0	0.33077	1.04341	-	1	0	0.999777	4.20417	+
21-205-5	1	R11-10	1	1	0	-0.71264	R11-10	1	1	0	-0.71264	0		1	1	-3.2044	0
21-205-5	1	R11-10	1	1	0	-0.71264	R127-4	1	1	0	-0.71264	0		1	1	-3.22429	0
21-205-5	1	R11-10	1	1	0	-0.71264	R127-12	1	1	0	-0.71264	0		1	1	-3.22429	0
21-205-5	1	R11-10	1	1	0	-0.71264	R150-20	1	1	1	-3.91704	0		1	1	-3.50025	0
21-80-4	1	R127-12	1	1	0	0.123322	R11-10	1	1	0	0.160958	0.0376367	-	1	0	0.94801	4.50322	+
21-80-4	1	R127-12	1	1	0	0.123322	R127-4	1	1	0	0.123322	0		1	1	-3.55521	0
21-80-4	1	R127-12	1	1	0	0.123322	R143-9	1	1	0	-0.698831	0		1	1	-3.77355	0
21-80-4	1	R127-12	1	1	0	0.123322	R150-20	1	1	0	-1.35273	0		1	1	-3.86988	0
21-80-4	1	R127-12	1	1	0	0.123322	R127-12	1	1	0	0.123322	0		1	1	-4.04036	0
21-383-3	1	R127-4	1	1	0	0.895646	R127-4	1	1	0	0.895646	0		1	0	0.944095	0.00381523	-
21-383-3	1	R127-4	1	1	0	0.895646	R127-12	1	1	0	0.895646	0		1	0	0.94028	0
21-383-3	1	R127-4	1	1	0	0.895646	R143-9	1	1	0	0.290854	0		1	0	0.252929	0
21-383-3	1	R127-4	1	1	0	0.895646	R150-20	1	1	0	-0.698831	0		1	0	-0.545226	0
21-383-3	1	R127-4	1	1	0	0.895646	R11-10	1	1	0	-1.73321	0		1	0	-1.86038	0
21-48-1	1	R127-4	1	1	0	0.290854	R143-9	1	1	0	1.41141	1.12056	-	1	0	1.92001	5.52262	*
21-48-1	1	R127-4	1	1	0	0.290854	R127-12	1	1	0	0.290854	0		1	1	-3.6026	0
21-48-1	1	R127-4	1	1	0	0.290854	R150-20	1	1	0	-1.35273	0		1	1	-3.9536	0
21-48-1	1	R127-4	1	1	0	0.290854	R11-10	1	1	1	-3.91704	0		1	1	-4.0512	0
21-48-1	1	R127-4	1	1	0	0.290854	R127-4	1	1	0	0.290854	0		1	1	-4.20789	0
21-48-1r	1	R127-4	1	1	0	0.290854	R143-9	1	1	0	1.41141	1.12056	-	1	0	1.92001	5.52262	*
21-48-1r	1	R127-4	1	1	0	0.290854	R127-12	1	1	0	0.290854	0		1	1	-3.6026	0
21-48-1r	1	R127-4	1	1	0	0.290854	R150-20	1	1	0	-1.35273	0		1	1	-3.9536	0
21-48-1r	1	R127-4	1	1	0	0.290854	R11-10	1	1	1	-3.91704	0		1	1	-4.0512	0
21-48-1r	1	R127-4	1	1	0	0.290854	R127-4	1	1	0	0.290854	0		1	1	-4.20789	0
21-357-8	1	R150-20	1	1	0	-1.35273	R11-10	1	1	0	0.160958	0.0376367	-	1	0	1.05924	3.45307	+
21-357-8	1	R150-20	1	1	0	-1.35273	R127-4	1	1	0	0.123322	0		1	1	-2.39383	0
21-357-8	1	R150-20	1	1	0	-1.35273	R127-12	1	1	0	0.123322	0		1	1	-2.39383	0
21-357-8	1	R150-20	1	1	0	-1.35273	R150-20	1	1	0	-1.35273	0		1	1	-2.5643	0
21-357-8	1	R150-20	1	1	0	-1.35273	R143-9	1	1	0	-0.698831	0		1	1	-2.70675	0

## Sheet: RhM023
Offspring ID	Loci typed	Mother ID	Loci typed	Pair loci compared	Pair loci mismatching	Pair LOD score	Candidate father ID	Loci typed	Pair loci compared	Pair loci mismatching	Pair LOD score	Pair Delta	Pair confidence	Trio loci compared	Trio loci mismatching	Trio LOD score	Trio Delta	Trio confidence
21-25-4	1	R11-10	1	1	0	0.1821	R11-10	1	1	0	0.1821	0		1	0	0.293452	0.00107082	-
21-25-4	1	R11-10	1	1	0	0.1821	R150-20	1	1	0	0.21267	0.03057	-	1	0	0.292381	0
21-25-4	1	R11-10	1	1	0	0.1821	R127-4	1	1	0	-0.28392	0		1	0	-0.107022	0
21-25-4	1	R11-10	1	1	0	0.1821	R143-9	1	1	0	-1.0739	0		1	1	-3.86639	0
21-25-4	1	R11-10	1	1	0	0.1821	R127-12	1	1	0	-1.71044	0		1	1	-3.93259	0
21-25-4r	1	R11-10	1	1	0	0.23647	R11-10	1	1	0	0.23647	0.251362	-	1	0	0.185701	0.0017933	-
21-25-4r	1	R11-10	1	1	0	0.23647	R143-9	1	1	0	-0.0148918	0		1	0	0.183908	0
21-25-4r	1	R11-10	1	1	0	0.23647	R127-4	1	1	0	-0.370687	0		1	0	-0.492099	0
21-25-4r	1	R11-10	1	1	0	0.23647	R127-12	1	1	0	-0.688042	0		1	0	-0.494526	0
21-25-4r	1	R11-10	1	1	0	0.23647	R150-20	1	1	0	-0.636061	0		1	0	-0.881905	0
21-25-5	1	R11-10	1	1	0	0.1821	R11-10	1	1	0	0.1821	0		1	0	0.293452	0.00107082	-
21-25-5	1	R11-10	1	1	0	0.1821	R150-20	1	1	0	0.21267	0.03057	-	1	0	0.292381	0
21-25-5	1	R11-10	1	1	0	0.1821	R127-4	1	1	0	-0.28392	0		1	0	-0.107022	0
21-25-5	1	R11-10	1	1	0	0.1821	R143-9	1	1	0	-1.0739	0		1	1	-3.86639	0
21-25-5	1	R11-10	1	1	0	0.1821	R127-12	1	1	0	-1.71044	0		1	1	-3.93259	0
21-25-7	1	R11-10	1	1	0	0.1821	R11-10	1	1	0	0.1821	0		1	0	0.293452	0.00107082	-
21-25-7	1	R11-10	1	1	0	0.1821	R150-20	1	1	0	0.21267	0.03057	-	1	0	0.292381	0
21-25-7	1	R11-10	1	1	0	0.1821	R127-4	1	1	0	-0.28392	0		1	0	-0.107022	0
21-25-7	1	R11-10	1	1	0	0.1821	R143-9	1	1	0	-1.0739	0		1	1	-3.86639	0
21-25-7	1	R11-10	1	1	0	0.1821	R127-12	1	1	0	-1.71044	0		1	1	-3.93259	0
21-439-6	1	R11-10	1	1	0	-0.0148918	R143-9	1	1	0	0.668105	0.682997	-	1	0	0.668031	0.682918	-
21-439-6	1	R11-10	1	1	0	-0.0148918	R11-10	1	1	0	-0.0148918	0		1	0	-0.0148872	0
21-439-6	1	R11-10	1	1	0	-0.0148918	R127-12	1	1	0	-0.0148918	0		1	0	-0.0148895	0
21-439-6	1	R11-10	1	1	0	-0.0148918	R127-4	1	1	0	-1.0739	0		1	0	-1.07361	0
21-439-6	1	R11-10	1	1	0	-0.0148918	R150-20	1	1	1	-3.91704	0		1	1	-3.9096	0
21-283-2	1	R11-10	1	1	0	-0.370687	R150-20	1	1	0	1.06709	0.110077	-	1	0	1.42753	0.00105364	-
21-283-2	1	R11-10	1	1	0	-0.370687	R127-4	1	1	0	0.957016	0		1	0	1.42648	0
21-283-2	1	R11-10	1	1	0	-0.370687	R127-12	1	1	0	0.700565	0		1	0	1.42443	0
21-283-2	1	R11-10	1	1	0	-0.370687	R143-9	1	1	0	-1.0739	0		1	1	-3.54032	0
21-283-2	1	R11-10	1	1	0	-0.370687	R11-10	1	1	0	-0.370687	0		1	1	-3.54635	0
21-283-4	1	R11-10	1	1	0	-0.370687	R150-20	1	1	0	1.06709	0.110077	-	1	0	1.42753	0.00105364	-
21-283-4	1	R11-10	1	1	0	-0.370687	R127-4	1	1	0	0.957016	0		1	0	1.42648	0
21-283-4	1	R11-10	1	1	0	-0.370687	R127-12	1	1	0	0.700565	0		1	0	1.42443	0
21-283-4	1	R11-10	1	1	0	-0.370687	R143-9	1	1	0	-1.0739	0		1	1	-3.54032	0
21-283-4	1	R11-10	1	1	0	-0.370687	R11-10	1	1	0	-0.370687	0		1	1	-3.54635	0
21-205-1	1	R11-10	1	1	0	-0.0148918	R143-9	1	1	0	0.668105	0.682997	-	1	0	0.668031	0.682918	-
21-205-1	1	R11-10	1	1	0	-0.0148918	R11-10	1	1	0	-0.0148918	0		1	0	-0.0148872	0
21-205-1	1	R11-10	1	1	0	-0.0148918	R127-12	1	1	0	-0.0148918	0		1	0	-0.0148895	0
21-205-1	1	R11-10	1	1	0	-0.0148918	R127-4	1	1	0	-1.0739	0		1	0	-1.07361	0
21-205-1	1	R11-10	1	1	0	-0.0148918	R150-20	1	1	1	-3.91704	0		1	1	-3.9096	0
21-205-3	1	R11-10	1	1	0	-0.0148918	R143-9	1	1	0	0.668105	0.682997	-	1	0	0.668031	0.682918	-
21-205-3	1	R11-10	1	1	0	-0.0148918	R11-10	1	1	0	-0.0148918	0		1	0	-0.0148872	0
21-205-3	1	R11-10	1	1	0	-0.0148918	R127-12	1	1	0	-0.0148918	0		1	0	-0.0148895	0
21-205-3	1	R11-10	1	1	0	-0.0148918	R127-4	1	1	0	-1.0739	0		1	0	-1.07361	0
21-205-3	1	R11-10	1	1	0	-0.0148918	R150-20	1	1	1	-3.91704	0		1	1	-3.9096	0
21-205-5	1	R11-10	1	1	0	0.23647	R11-10	1	1	0	0.23647	0.251362	-	1	0	0.185701	0.0017933	-
21-205-5	1	R11-10	1	1	0	0.23647	R143-9	1	1	0	-0.0148918	0		1	0	0.183908	0
21-205-5	1	R11-10	1	1	0	0.23647	R127-4	1	1	0	-0.370687	0		1	0	-0.492099	0
21-205-5	1	R11-10	1	1	0	0.23647	R127-12	1	1	0	-0.688042	0		1	0	-0.494526	0
21-205-5	1	R11-10	1	1	0	0.23647	R150-20	1	1	0	-0.636061	0		1	0	-0.881905	0
21-80-4	1	R127-12	1	1	0	-0.688042	R11-10	1	1	0	0.23647	0.251362	-	1	0	0.429986	0.39895	-
21-80-4	1	R127-12	1	1	0	-0.688042	R127-4	1	1	0	-0.370687	0		1	0	0.0310361	0
21-80-4	1	R127-12	1	1	0	-0.688042	R150-20	1	1	0	-0.636061	0		1	0	0.0279278	0
21-80-4	1	R127-12	1	1	0	-0.688042	R143-9	1	1	0	-0.0148918	0		1	1	-3.01783	0
21-80-4	1	R127-12	1	1	0	-0.688042	R127-12	1	1	0	-0.688042	0		1	1	-3.22899	0
21-383-3	1	R127-4	1	1	0	-0.370687	R143-9	1	1	0	-0.0148918	0		1	0	0.390489	0.275431	-
21-383-3	1	R127-4	1	1	0	-0.370687	R11-10	1	1	0	0.23647	0.251362	-	1	0	0.115058	0
21-383-3	1	R127-4	1	1	0	-0.370687	R127-12	1	1	0	-0.688042	0		1	0	-0.286319	0
21-383-3	1	R127-4	1	1	0	-0.370687	R127-4	1	1	0	-0.370687	0		1	0	-0.666567	0
21-383-3	1	R127-4	1	1	0	-0.370687	R150-20	1	1	0	-0.636061	0		1	0	-1.30335	0
21-48-1	1	R127-4	1	1	0	-0.370687	R143-9	1	1	0	-0.0148918	0		1	0	0.390489	0.275431	-
21-48-1	1	R127-4	1	1	0	-0.370687	R11-10	1	1	0	0.23647	0.251362	-	1	0	0.115058	0
21-48-1	1	R127-4	1	1	0	-0.370687	R127-12	1	1	0	-0.688042	0		1	0	-0.286319	0
21-48-1	1	R127-4	1	1	0	-0.370687	R127-4	1	1	0	-0.370687	0		1	0	-0.666567	0
21-48-1	1	R127-4	1	1	0	-0.370687	R150-20	1	1	0	-0.636061	0		1	0	-1.30335	0
21-48-1r	1	R127-4	1	1	0	-0.370687	R143-9	1	1	0	-0.0148918	0		1	0	0.390489	0.275431	-
21-48-1r	1	R127-4	1	1	0	-0.370687	R11-10	1	1	0	0.23647	0.251362	-	1	0	0.115058	0
21-48-1r	1	R127-4	1	1	0	-0.370687	R127-12	1	1	0	-0.688042	0		1	0	-0.286319	0
21-48-1r	1	R127-4	1	1	0	-0.370687	R127-4	1	1	0	-0.370687	0		1	0	-0.666567	0
21-48-1r	1	R127-4	1	1	0	-0.370687	R150-20	1	1	0	-0.636061	0		1	0	-1.30335	0
21-357-8	0	R150-20	1	0	0	0	R143-9	1	0	0	0	0		0	0	0	0
21-357-8	0	R150-20	1	0	0	0	R11-10	1	0	0	0	0		0	0	0	0
21-357-8	0	R150-20	1	0	0	0	R127-4	1	0	0	0	0		0	0	0	0
21-357-8	0	R150-20	1	0	0	0	R150-20	1	0	0	0	0		0	0	0	0
21-357-8	0	R150-20	1	0	0	0	R127-12	1	0	0	0	0		0	0	0	0

## Sheet: FruitC1
Offspring ID	Loci typed	Mother ID	Loci typed	Pair loci compared	Pair loci mismatching	Pair LOD score	Candidate father ID	Loci typed	Pair loci compared	Pair loci mismatching	Pair LOD score	Pair Delta	Pair confidence	Trio loci compared	Trio loci mismatching	Trio LOD score	Trio Delta	Trio confidence
21-25-4	1	R11-10	1	1	0	1.14106	R11-10	1	1	0	1.14106	1.88071	+	1	0	1.2364	5.46148	*
21-25-4	1	R11-10	1	1	0	1.14106	R150-20	1	1	0	-0.739652	0		1	1	-4.22508	0
21-25-4	1	R11-10	1	1	0	1.14106	R127-4	1	1	1	-3.91704	0		1	1	-4.33036	0
21-25-4	1	R11-10	1	1	0	1.14106	R143-9	1	1	1	-3.91704	0		1	1	-4.33036	0
21-25-4	1	R11-10	1	1	0	1.14106	R127-12	1	1	1	-3.91704	0		1	1	-4.33036	0
21-25-4r	1	R11-10	1	1	0	1.14106	R11-10	1	1	0	1.14106	1.88071	+	1	0	1.2364	5.46148	*
21-25-4r	1	R11-10	1	1	0	1.14106	R150-20	1	1	0	-0.739652	0		1	1	-4.22508	0
21-25-4r	1	R11-10	1	1	0	1.14106	R127-4	1	1	1	-3.91704	0		1	1	-4.33036	0
21-25-4r	1	R11-10	1	1	0	1.14106	R143-9	1	1	1	-3.91704	0		1	1	-4.33036	0
21-25-4r	1	R11-10	1	1	0	1.14106	R127-12	1	1	1	-3.91704	0		1	1	-4.33036	0
21-25-5	1	R11-10	1	1	0	1.27105	R11-10	1	1	0	1.27105	1.79593	+	1	0	1.32918	5.57101	*
21-25-5	1	R11-10	1	1	0	1.27105	R143-9	1	1	0	-0.524882	0		1	1	-4.24183	0
21-25-5	1	R11-10	1	1	0	1.27105	R150-20	1	1	1	-3.91704	0		1	1	-4.36008	0
21-25-5	1	R11-10	1	1	0	1.27105	R127-4	1	1	1	-3.91704	0		1	1	-4.36008	0
21-25-5	1	R11-10	1	1	0	1.27105	R127-12	1	1	1	-3.91704	0		1	1	-4.36008	0
21-25-7	1	R11-10	1	1	0	1.31088	R11-10	1	1	0	1.31088	1.83576	+	1	0	1.28935	1.77981	+
21-25-7	1	R11-10	1	1	0	1.31088	R143-9	1	1	0	-0.524882	0		1	0	-0.490455	0
21-25-7	1	R11-10	1	1	0	1.31088	R150-20	1	1	0	-0.739652	0		1	0	-0.490959	0
21-25-7	1	R11-10	1	1	0	1.31088	R127-4	1	1	1	-3.91704	0		1	1	-4.36861	0
21-25-7	1	R11-10	1	1	0	1.31088	R127-12	1	1	1	-3.91704	0		1	1	-4.36861	0
21-439-6	1	R11-10	1	1	0	1.14106	R11-10	1	1	0	1.14106	1.88071	+	1	0	1.2364	5.46148	*
21-439-6	1	R11-10	1	1	0	1.14106	R150-20	1	1	0	-0.739652	0		1	1	-4.22508	0
21-439-6	1	R11-10	1	1	0	1.14106	R127-4	1	1	1	-3.91704	0		1	1	-4.33036	0
21-439-6	1	R11-10	1	1	0	1.14106	R143-9	1	1	1	-3.91704	0		1	1	-4.33036	0
21-439-6	1	R11-10	1	1	0	1.14106	R127-12	1	1	1	-3.91704	0		1	1	-4.33036	0
21-283-2	1	R11-10	1	1	0	-0.591475	R150-20	1	1	0	1.20246	0	-	1	0	2.24505	0	-
21-283-2	1	R11-10	1	1	0	-0.591475	R127-4	1	1	0	1.20246	0		1	0	2.24505	0
21-283-2	1	R11-10	1	1	0	-0.591475	R127-12	1	1	0	-0.415164	0		1	1	-3.23261	0
21-283-2	1	R11-10	1	1	0	-0.591475	R11-10	1	1	0	-0.591475	0		1	1	-3.32556	0
21-283-2	1	R11-10	1	1	0	-0.591475	R143-9	1	1	1	-3.91704	0		1	1	-3.57964	0
21-283-4	1	R11-10	1	1	0	-0.591475	R127-12	1	1	0	1.20246	0.512185	-	1	0	2.24505	0.688977	+
21-283-4	1	R11-10	1	1	0	-0.591475	R127-4	1	1	0	0.690272	0		1	0	1.55607	0
21-283-4	1	R11-10	1	1	0	-0.591475	R143-9	1	1	0	-0.375548	0		1	1	-3.22047	0
21-283-4	1	R11-10	1	1	0	-0.591475	R150-20	1	1	0	-0.415164	0		1	1	-3.23261	0
21-283-4	1	R11-10	1	1	0	-0.591475	R11-10	1	1	0	-0.591475	0		1	1	-3.32556	0
21-205-1	1	R11-10	1	1	0	0.459079	R143-9	1	1	0	0.604514	0.145435	-	1	0	0.860474	0.00198833	-
21-205-1	1	R11-10	1	1	0	0.459079	R127-12	1	1	0	0.083532	0		1	0	0.858486	0
21-205-1	1	R11-10	1	1	0	0.459079	R127-4	1	1	0	-0.591475	0		1	0	0.172204	0
21-205-1	1	R11-10	1	1	0	0.459079	R150-20	1	1	0	-0.739652	0		1	1	-3.95569	0
21-205-1	1	R11-10	1	1	0	0.459079	R11-10	1	1	0	0.459079	0		1	1	-4.37611	0
21-205-3	1	R11-10	1	1	0	-0.591475	R143-9	1	1	0	1.35804	1.27451	-	1	0	2.24612	5.30018	+
21-205-3	1	R11-10	1	1	0	-0.591475	R127-12	1	1	0	0.083532	0		1	1	-3.05406	0
21-205-3	1	R11-10	1	1	0	-0.591475	R127-4	1	1	0	-0.591475	0		1	1	-3.28271	0
21-205-3	1	R11-10	1	1	0	-0.591475	R11-10	1	1	0	-0.591475	0		1	1	-3.32556	0
21-205-3	1	R11-10	1	1	0	-0.591475	R150-20	1	1	1	-3.91704	0		1	1	-3.57964	0
21-205-5	1	R11-10	1	1	0	0.151304	R143-9	1	1	0	1.70629	1.55498	+	1	0	2.10893	6.09838	*
21-205-5	1	R11-10	1	1	0	0.151304	R127-12	1	1	1	-3.91704	0		1	1	-3.98945	0
21-205-5	1	R11-10	1	1	0	0.151304	R127-4	1	1	1	-3.91704	0		1	1	-3.98945	0
21-205-5	1	R11-10	1	1	0	0.151304	R150-20	1	1	1	-3.91704	0		1	1	-3.98945	0
21-205-5	1	R11-10	1	1	0	0.151304	R11-10	1	1	0	0.151304	0		1	1	-4.06834	0
21-80-4	1	R127-12	1	1	0	1.20246	R150-20	1	1	0	0.58983	0		1	0	0.987634	0.689295	+
21-80-4	1	R127-12	1	1	0	1.20246	R11-10	1	1	0	-0.739652	0		1	0	0.29834	0
21-80-4	1	R127-12	1	1	0	1.20246	R143-9	1	1	0	-0.524882	0		1	0	-0.383712	0
21-80-4	1	R127-12	1	1	0	1.20246	R127-4	1	1	0	0.690272	0		1	1	-3.96825	0
21-80-4	1	R127-12	1	1	0	1.20246	R127-12	1	1	0	1.20246	0.512185	-	1	1	-5.11949	0
21-383-3	1	R127-4	1	1	0	1.32313	R143-9	1	1	0	0.482877	0		1	0	1.4238	5.50428	*
21-383-3	1	R127-4	1	1	0	1.32313	R127-12	1	1	0	0.482877	0		1	1	-4.08048	0
21-383-3	1	R127-4	1	1	0	1.32313	R150-20	1	1	0	0.482877	0		1	1	-4.08048	0
21-383-3	1	R127-4	1	1	0	1.32313	R11-10	1	1	1	-3.91704	0		1	1	-4.37118	0
21-383-3	1	R127-4	1	1	0	1.32313	R127-4	1	1	0	1.32313	0.840257	-	1	1	-5.24017	0
21-48-1	1	R127-4	1	1	0	1.32313	R143-9	1	1	0	-0.375548	0		1	0	0.552581	4.63306	+
21-48-1	1	R127-4	1	1	0	1.32313	R127-12	1	1	0	0.482877	0		1	1	-4.08048	0
21-48-1	1	R127-4	1	1	0	1.32313	R150-20	1	1	0	0.482877	0		1	1	-4.08048	0
21-48-1	1	R127-4	1	1	0	1.32313	R11-10	1	1	1	-3.91704	0		1	1	-4.37118	0
21-48-1	1	R127-4	1	1	0	1.32313	R127-4	1	1	0	1.32313	0.840257	-	1	1	-5.24017	0
21-48-1r	1	R127-4	1	1	0	1.32313	R143-9	1	1	0	-0.375548	0		1	0	0.552581	4.63306	+
21-48-1r	1	R127-4	1	1	0	1.32313	R127-12	1	1	0	0.482877	0		1	1	-4.08048	0
21-48-1r	1	R127-4	1	1	0	1.32313	R150-20	1	1	0	0.482877	0		1	1	-4.08048	0
21-48-1r	1	R127-4	1	1	0	1.32313	R11-10	1	1	1	-3.91704	0		1	1	-4.37118	0
21-48-1r	1	R127-4	1	1	0	1.32313	R127-4	1	1	0	1.32313	0.840257	-	1	1	-5.24017	0
21-357-8	1	R150-20	1	1	0	1.06519	R150-20	1	1	0	1.06519	0.802393	-	1	0	0.907725	0.691504	+
21-357-8	1	R150-20	1	1	0	1.06519	R127-4	1	1	0	0.262798	0		1	0	0.216221	0
21-357-8	1	R150-20	1	1	0	1.06519	R127-12	1	1	0	0.262798	0		1	0	0.216221	0
21-357-8	1	R150-20	1	1	0	1.06519	R11-10	1	1	0	-0.0675725	0		1	0	0.215204	0
21-357-8	1	R150-20	1	1	0	1.06519	R143-9	1	1	1	-3.91704	0		1	1	-4.31159	0

[truncated: 3 more sheets: Rub47a, 53E02, 72H02]
